# Supplementary material for: Bioinformatics‐based discovery of intervertebral disc degeneration biomarkers and immune‐inflammatory infiltrates
Source: JOR Spine. 2023 Dec 22;7(1):e1311. doi: 10.1002/jsp2.1311 (PMC10782055; doi:10.1002/jsp2.1311)
Supplement: Supplementary file 1 — TABLE S1. IVDD disease datasets and intersection data based on DisGENET, GeneCards, ALL DEGs. TABLE S2. 162 important gene sets were discovered by the PPI based on intersection data. TABLE S3. 27 hub genes were discovered by the PPI and Cytoscape screenings. TABLE S4. GO enrichment analysis based on 27 hub genes. TABLE S5. KEGG enrichment analysis based on 27 hub genes. TABLE S6. The results of the immuno‐infiltration scores. TABLE S7. The experimental results of qRT‐PCR. [file JSP2-7-e1311-s002.xlsx]

## Sheet: Table S1
DisGENET	GeneCards	ALL DEGs			808 common elements in "GeneCards", "ALL DEG" and "DisGENET":
TGFB1	COL9A3	ZNF542P			COL9A3
ANGPT2	COL11A1	SNORA11B			COL11A1
IGF1	COL9A2	DGLUCY			GRN
VDR	GRN	RRAS2			CILP
GPC6	CILP	CYP27A1			ASPN
MIR132	ASPN	KCNJ2-AS1			THBS2
IL17A	THBS2	DPRXP4			ERCC6
GTF2H1	CENPP	ALKAL2			COL2A1
CTNNB1	THBS2-AS1	ATF1			APOE
BRD4	HTRA1	NRCAM			IL1B
CASP3	ERCC6	LOC145474			ACAN
MTCO2P12	COL2A1	LOC100506585			NEAT1
HIF1A	EYS	ASAP1-IT1			VCAN
JUNB	APOE	NACC2			FBLN5
NLRP3	IL1B	CYP4F8			TNF
GSR	ACAN	C9orf139			PRPF8
TP63	NEAT1	RNF19B			MMP9
IL1B	MT-TL1	KRT86			VDR
SQSTM1	VCAN	ENTPD1			VEGFA
SULF1	FBLN5	USP32P2			SNRNP200
MIR10B	MIR132	CDK14			MMP3
ADAMTS4	PRPF31	SNX18			LMNA
TNF	TNF	SNORA11C			BMP2
SPARC	PRPF8	HYMAI			COL1A1
ADAMTS5	BDNF-AS	S1PR3			TRPV4
MIR96	LINC01562	LEPROT			OPA1
IVD	LINC02080	DUSP2			SMAD3
BMP7	LINC02965	NOA1			MFN2
SMAD1	MMP9	LRRC25			PRPF6
COL9A3	VDR	FCGBP			MMP19
IL1B	LINC00917	RCOR2			ATXN1
COL9A2	LINC02424	ETV6			PRPF3
SRGN	MT-ATP6	SNORA22			IL6
TBPL1	VEGFA	LINC01347			RRM2B
MIR221	SNRNP200	ZSCAN30			AFG3L2
GPC6	ATXN7	S100Z			TIMP3
CDK9	MMP3	GCFC2			OFD1
RANBP2	LCA5	ZNF582-AS1			SOD1
MAP2K6	LMNA	ISOC1			SOX9
IL1RN	BMP2	MYO5C			SLC6A6
FTO	COL1A1	ZNF571			LRRK2
HTRA1	POLG	PDP2			TGFB1
HOXD10	TRPV4	UNC13D			MMP13
SOD2	OPA1	SIGLEC9			SQSTM1
SPARC	SMAD3	DOCK5			TLR4
TNFSF10	MFN2	CACNA1I			COL9A1
VDR	CHST3	ATG2A			HGD
MMP1	PRPF6	LYST			ELN
BMP2	MMP19	CASC15			MATN3
NFE2L2	ATXN1	RPS16P5			GLB1
VDR	PRPF3	PPCDC			MMP2
TLR4	IL6	LINCR-0001			MALAT1
TRP-AGG2-6	RRM2B	MTMR2			HIF1A
APOE	AFG3L2	SCARF1			SPG7
COL9A3	TIMP3	ACAN			ADAMTS5
ACAN	PGBD3	MSH2			ADAMTS4
TNFRSF11A	OFD1	NT5C2			FBN1
FTO	SOD2-OT1	NBPF12			PSEN1
SIRT2	SOD1	CEACAM4			CCL2
TGFB1	SOX9	ITGAX			PLA2G6
JUN	SLC6A6	SLED1			FN1
CD74	LRRK2	GRAMD2B			SMAD2
HIF1A	TGFB1	TNFAIP6			MYOC
TNF	MMP13	DNAJC3			FAS
CA12	SQSTM1	LOC729737			ERCC8
IL1B	TLR4	NCF1			NLRP3
FN1	COL9A1	SNORA38			NGF
TNF	HGD	BCORL1			LTBP3
COL2A1	GDF5	FHL1			IL10
ICAM1	MIR155	SCIMP			IL1A
MIR494	RNU4ATAC	FNBP1L			BDNF
CSMD1	ELN	LINC01000			CASP3
COL2A1	MATN3	RASD1			ABCC6
TNF	CACNA1A	B3GNT8			TRAPPC2
IL37	MT-ND4	IFNGR2			FGF2
EEF2	GLB1	ARAP1			PRKN
VEGFA	MMP2	ZNF823			COL11A2
SETD2	MALAT1	KRTAP5-7			CTSD
EZH2	HIF1A	KLF7			PRPF4
MIR143	SPG7	SLITRK4			LRP5
IL17A	ADAMTS5	KLRB1			H19
VDR	ADAMTS4	LOC100133331			DCN
CSMD1	MT-ND1	NBPF8			GFAP
HIF1A	FBN1	ZNF23			B4GALT7
MMP9	PSEN1	APAF1			TNFRSF10A
BGN	CCL2	ARAP3			NT5E
POSTN	PLA2G6	ZSCAN31			TGFBR1
TNF	FN1	SERINC2			TNFRSF11B
CCN2	SMAD2	LRRK2			TP53
BDNF	MYOC	GPBAR1			MCOLN1
NFAT5	FAS	C10orf105			CD36
MIR21	ERCC8	KIF20B			CASP8
CCL3	NLRP3	LPCAT2			NEFL
XYLT1	NGF	ZSWIM6			TUBB4B
ACAN	TREM2	SH3BP2			CRP
MAPK3	LTBP3	ENPP4			MIR17
JUND	IL10	SBNO2			XYLT1
IL6	IL1A	HCG27			IGF1
MAPK14	MT-ND2	NLRP7			CSF1R
CCN2	BDNF	NCF1B			TGFB2
AHSA1	CASP3	CC2D2B			ATG7
VDR	ABCC6	ARL11			SIRT1
TGFB1	TRAPPC2	LRRC45			TGFB3
FOXO1	MIR140	IMMP1L			CXCL8
TRP-AGG2-6	MIR494	MAFB			TBX1
SESN3	FGF2	SLC15A3			AKT1
EIF1	PRKN	USP32P1			OPA3
VEGFA	GDF6	KLRC4			FIG4
MIR125B1	COL11A2	NBPF9			SACS
PDLIM7	CTSD	SP1			TGFBR2
NLRP3	MIR27A	AKR1C3			BCL2
MIR143	MT-ND6	MEX3C			RAB7A
ASPN	PRPF4	NADK			NFE2L2
TRP-AGG2-6	LRP5	LINC00407			GAS5
IGF1R	H19	C8B			NDUFS4
TNFRSF11A	CNTF	MYBL1			TWNK
ACAN	DCN	SH2D1B			TIMP1
FSTL1	GFAP	CRTAC1			MMP1
MIR483	B4GALT7	RAB24			FMOD
SIRT3	DGCR5	SCARNA20			ALB
FLNB	TNFRSF10A	MYBPC3			PTEN
RHOBTB2	NT5E	KLRC4-KLRK1			CASP1
EGLN3	TGFBR1	SMARCD3			NTRK2
NGF	TNFRSF11B	ADAM8			LTBP2
TIMP1	TP53	TTYH3			SURF1
ACAN	MCOLN1	DUSP3			EIF2AK3
WNK1	MT-ND5	KCNE1			IL1RN
MIR181A2	CD36	RGL3			TNFSF10
KHDRBS1	CASP8	SLC49A3			BMP7
PIK3CA	NEFL	GBA			FADD
LILRB1	TUBB4B	PLAGL1			PON1
LGALS3	B3GAT3	PYDC1			CCN2
TNF	B3GALT6	LINC00920			FASLG
MIR155	MT-CYB	AP5B1			SLC2A1
ACAN	CRP	FCGR2B			TNFRSF1A
ADAMTS5	XYLT2	SMIM13			TNFRSF10B
ACAN	MIR17	UBTD2			HMOX1
IGFBP3	XYLT1	SNORD67			NOS3
ATP7A	IGF1	VTRNA1-3			CSGALNACT1
DCTN4	CSF1R	STAU2			NOTCH1
ACAN	TGFB2	FUT8-AS1			SLC26A2
IGF1R	SOX2-OT	NEAT1			DES
NGFR	ATG7	CD300LF			TNFSF11
WNT11	MT-CO1	ABCA7			HSPG2
TFEB	SIRT1	INSL6			TLR2
PIK3CD	TGFB3	STAB1			ANGPT2
MTOR	CXCL8	KLRC3			FLNB
ACAN	TBX1	UBR5-AS1			NDUFV2
RPL10	LINC01672	PLXDC2			GDNF
SOX9	AKT1	CFLAR			COQ2
MMP13	OPA3	DNAJB9			NDUFS1
SPARC	FIG4	TRANK1			PTGS2
IL1B	MIR142	MILR1			SOD2
PPARG	TMX2-CTNND1	UNC119B			FXN
AQP3	SACS	PRIM1			TEK
IL1B	ANKH	SAMD15			COMT
IL1A	TGFBR2	TMEM263			IL1R1
NOTCH1	BCL2	TXK			MYLK
VEGFA	CDKN2B-AS1	SART1			YAP1
HMGB1	RAB7A	PLPPR2			ATP7A
GAS1	NFE2L2	DHRSX			IL17A
CCL3	GAS5	STAT5A			CXCL12
ADAMTS4	NDUFS4	KDM2A			SNAP25
CALCR	TWNK	MYH7B			FZD4
VDR	TIMP1	NHSL1			MAPK8
GORASP1	MIR486-1	SLC16A3			PARS2
MAPK1	MMP1	LOC283299			CYCS
NUP62	MT-CO3	CAMKK1			XIST
IL6	FMOD	MLLT11			RUNX2
CCL3	MT-ND3	TKTL1			MYH7
MIR21	ALB	C9orf72			COL10A1
VDR	PTEN	ADGRE3			COQ8A
MIR499A	CASP1	KMT5A			FGFR3
CXCL8	NTRK2	GPM6B			ICAM1
DCT	MT-ATP8	KCNJ15			IFNG
SMAD3	LTBP2	LHX1			CDKN2A
BMP2	SURF1	CD160			NTRK1
VDR	EIF2AK3	C4orf48			PCYT1A
IGFBP6	IL1RN	XBP1			TNFRSF11A
TNF	TNFSF10	PTPRM			NFKB1
MIR215	BMP7	LOC606724			CHI3L1
COL9A3	FADD	DR1			MYH11
GRB10	MIR125A	HPGD			MAPK1
COL9A2	PON1	EXT1			PIGQ
MMP1	EXTL3	TFAP2D			CASP9
AKT1	CCN2	KLRF1			SHH
IDH2	FASLG	NOTCH2NLA			RANBP2
SOX9	MEG3	CLEC18B			IL4
SPP1	SLC2A1	PIK3CD			ACE
MIR665	MYH9	CD70			MBP
TGFB1	FGF14	GMCL1			PECAM1
ACAN	TNFRSF1A	CSF2RB			MIR221
ACTB	TNFRSF10B	LINC00648			SLC2A3
POLDIP2	POLR3A	MET			WDR73
IL1B	MT-ND4L	CRYM			NPY
BTF3P11	HMOX1	SECTM1			UCHL1
MMP16	MIR143	ZNF595			IL18
VDR	NOS3	GLCCI1			AQP1
IL1B	CSGALNACT1	PTTG1IP			TLR3
E2F4	EMSLR	ANKRD13A			MSTO1
CALCA	NOTCH1	JAK3			PAPSS2
PIK3CB	SLC26A2	CEBPA			PITRM1
CDA	DES	UCHL1			CCL5
CASP9	MIR9-1	SRGAP2C			COL3A1
THBS2	TNFSF11	PLEKHO2			NDUFV1
IL1B	MIR2355	KRAS			NOTCH3
MMP13	HSPG2	CIC			STAT3
MIR155	CERNA3	NEU2			TTPA
ACAN	TLR2	PLG			SNHG1
ACAN	ANGPT2	AGPAT2			CAV1
IL6	FLNB	SLC16A6			MIR210
BMP2	NDUFV2	RLN1			KRT8
IL1B	GDNF	DYSF			SCN9A
MIR127	COQ2	NBEA			ESR1
COL1A1	NDUFS1	INAFM1			ATG5
NDUFA4L2	MIR22	FAM160B1			FGFR1
BMP7	PTGS2	IRAK2			FLT1
ADAMTS3	SOD2	NBPF10			CCR6
TSHZ3	HOTAIR	LYAR			THBS1
BAK1	FXN	RAB6A			AGER
MIR20A	MIR133A1	USP32			TUG1
VDR	TEK	P2RY13			TYR
ACAN	MIR125B1	WWP2			TRPM6
GABPA	COMT	DISC1-IT1			MMP7
MMP13	MIR182	ZNF22			COL5A1
PRKN	IL1R1	SEPTIN11			PLCB3
WNK1	MYLK	CEACAM3			EXT2
ACAN	MIR223	DSG2			ERCC1
MGP	CLASP1	NANOS3			SCO2
PHLPP1	YAP1	PHF23			HLA-B
BMP2	ATP7A	ZNF271P			NOS2
VDR	IL17A	HSPA13			SEMA3A
MIR93	COMP	AKR1D1			MAF
IL1B	CXCL12	LINC01560			HSD17B10
RREB1	SNAP25	TOX			BMP6
TRPV4	FZD4	LYRM7			EGF
IL1RN	MAPK8	LOC100506023			MLXIPL
IL1B	H2AC18	DGAT2			PNPT1
MUC1	MIR21	TC2N			DBH
TUG1	HCG18	JDP2			MTOR
PIK3CA	PARS2	LOC100507006			CANT1
VDR	CYCS	PHYHIP			CAT
TIMP3	XIST	BTBD1			MYH14
GDF5	RUNX2	TMEM91			ADAMTSL1
IL6	MYH7	PSTPIP2			COL1A2
NLRP3	COL10A1	PLEKHM1			TNFRSF1B
MIR3150A	COQ8A	TACC3			NUP133
ADAMTS3	MIR98	PLXNB3			TRPS1
COL9A3	FGFR3	TMEM121B			LGALS1
KRT5	ICAM1	TMEM126B			NGFR
IGF1	ERCC2	NEK6			BMP4
ADAMTS3	IFNG	CHST2			JUN
MIR150	CDKN2A	VCAN			RHOA
TIMP1	NTRK1	ZNF516			MYH10
ACAN	PCYT1A	PLS1			ACTA2
COL2A1	TNFRSF11A	DPH5			FOS
TRP-AGG2-6	NFKB1	EIF4E			WDR4
MAPK3	CHI3L1	SETMAR			BAX
ASPN	TFG	SCARNA3			CALCA
SMURF2	MIR365A	MXD3			TERT
MIR154	MYH11	UBA2			LGALS3
SIRT1	MAPK1	WDFY3			LAMA5
IDH1	PIGQ	PPP1R12B			HLA-DQB1
MIR15A	CASP9	HIGD1A			MAP3K7
MIR21	SHH	CBFA2T3			AKT3
IL21	RANBP2	GPC6			OSGEP
TNF	IL4	RHOB			TP53RK
MCAM	ACE	DUSP18			PINK1
NFIX	MBP	CPQ			COL5A2
HPSE	PECAM1	C15orf39			ACP5
TNF	RYR1	LINC00482			ENPP1
RMRP	MIR221	CST5			COL6A2
SUMO2	SLC2A3	CSTF2T			SNORD15A
TXNIP	WDR73	LOC100130370			ERCC3
SOX9	ENSG00000275307	LUCAT1			SPARC
TRPC3	ENSG00000276965	ASPRV1			PPP1CB
ASIC3	NPY	GIGYF1			VEGFD
IL1B	TRP-AGG2-1	TLE4			SPP1
RANBP2	UCHL1	HIST1H2AC			TPRKB
TRPC3	DARS2	PDGFD			PCNA
TLR4	IL18	IL6R			MAPK14
COL3A1	AQP1	ZBTB11			IL2
BMP7	CSMD1	ASMTL-AS1			RIPK1
CILP	TLR3	RRM2B			SMAD4
SNHG1	MSTO1	PPP1R14B			COX5A
VDR	MTRFR	MAMDC4			FTO
MIR203A	PAPSS2	NUP160			CDKN1A
AIMP2	PITRM1	NCR3			MMP28
MMP3	CCL5	C4orf33			CXCL10
MMP3	COL3A1	SLC4A7			PARP1
DCT	LINC02605	SNORD89			EP300
FAF1	NDUFV1	PLEKHO1			GATA4
TXNIP	ACTG1	PCYT1A			HSPB2
MC3R	NOTCH3	ZNF850			CXCR4
FOXO3	STAT3	KIF2A			HLA-DRB1
CILP	MIR96	CCDC117			PTRH2
MMP3	TTPA	SULF2			LEP
MIR15B	SNHG1	MTBP			CASR
MAPK3	CAV1	GBP6			SIRT3
MMP1	MIR210	BBOX1-AS1			FOXO3
MIR125A	KRT8	SNORD114-20			PKD1
AHSA1	SCN9A	NLRC5			MPV17
TFAP2A	MIAT	LOC256880			PAPPA
FN1	ESR1	DHRS11			CHSY1
PON1	ATG5	NFAM1			HSPA1A
LIF	FGFR1	C5AR2			TIMP2
MIR146A	FLT1	STEAP4			TAC1
CILP	CCR6	DCK			NFAT5
GRN	THBS1	DNTTIP2			RELA
TNFSF10	TRP-AGG2-5	DTX3L			POLG2
CD38	TRP-AGG2-6	FOPNL			RETREG1
LMNA	TRP-AGG2-4	DZIP3			P2RX7
IL6	TRP-AGG2-3	RHOBTB3			FOXO1
DDIT3	TRP-AGG2-2	H2AFB3			SUCLA2
MIR532	TRP-AGG2-7	CD46			POSTN
KRT8	TRP-AGG2-8	RPA1			GAP43
FTO	IDUA	AGO4			ITGA5
MIR202	AGER	ASPH			DGUOK
OPA1	TUG1	NFYB			NES
SERPINE2	TRA-TGC7-1	ARHGAP20			ACTN4
EGFR	TRA-TGC5-1	SLC2A14			DVL1
IL6	TYR	IL17RA			NR1H4
MIR222	TRPM6	IL31RA			ADAM10
ASPSCR1	ZFAS1	MEFV			RREB1
ADAMTS4	MIR146A	GNAQ			MMP14
NLRP3	MIR185	CBFB			TRPV1
ACAN	MMP7	VPS18			MIF
TNF	COL5A1	MMP24			NOTCH2
PTH	PLCB3	HSPH1			ASIC3
TLR2	EXT2	KIAA1211			KRT19
RASSF7	ERCC1	TSPAN13			MYOD1
SMAD3	SCO2	ZMAT4			CSF1
GRN	HLA-B	KLK6			DPP6
COMT	NOS2	TFB2M			ENG
HGD	ENSG00000277577	RPS6KA1			OIP5-AS1
SHOX	SSBP1	NCKAP1			COG4
RIPK1	SEMA3A	ZNF845			SUCLG1
MIR326	MAF	CRBN			HDAC4
AR	HSD17B10	CNTN4-AS2			HSPA8
TRPC6	BMP6	AASDHPPT			PHF6
EPAS1	EGF	GREB1L			PRKG1
ACAN	MLXIPL	FLOT1			BGLAP
COMT	PNPT1	NUP35			FGFR2
IL1B	DBH	HEBP2			COL6A1
COL2A1	MTOR	SLC26A8			BCS1L
DCT	BRD4	CGAS			SOX10
PPARGC1A	CANT1	RAP1B			TNMD
MMP2	CAT	PAFAH1B2			PDLIM7
TIMP1	MYH14	CROCCP2			PIK3CA
PECAM1	SMAD5-AS1	KLF4			PRG4
COL9A3	ADAMTSL1	CLDN12			HSF1
MIR206	MIR34A	CASC22			CD4
ACAN	COL1A2	FAM155A-IT1			INF2
LMNA	TNFRSF1B	REM2			CAPN1
CCL4	NUP133	TRIP6			EPHA4
ADGRG6	TRPS1	D2HGDH			SLC29A3
MMP3	LGALS1	PLCL2			IHH
GRAP2	NGFR	DLEU2			SIRT6
GDF5	MIR29A	TRIM8			CHRNA3
VMA21	MIR29C	STAT3			SLC2A10
PTH	TRP-TGG3-1	LOC283214			COX15
FOS	TRP-TGG3-2	GPR155			GSR
MIR21	TRP-TGG3-3	ACTA1			IBSP
JAG2	TRP-TGG3-5	SMC4			SP1
IL1A	TRP-TGG3-4	ZBED1			CHST6
BMP7	BMP4	NCF1C			RETSAT
CILP	MIR335	P2RX1			TMEM63A
VDR	JUN	SPECC1			PLA2G2A
IL6	RHOA	SMOC2			ITGB1
PIK3CA	MYH10	OR10A2			LIF
MIR125A	ACTA2	BCAS2			EDN1
ASIC3	FOS	ATP6V0B			TRAF2
IL10	MIR532	ZNF787			NOG
SHOX2	WDR4	TLR5			IL4R
SOD2	MIR222	TET2			ACAD9
IL1B	BAX	BTG3			RUNX1
TNF	CALCA	MORN4			NRP1
ACAN	TERT	BIN3			DUSP1
GRAP2	LGALS3	CEP57			SDC4
IL1B	PIEZO1	HPN			CDKN1B
ACAN	LAMA5	PNPLA1			CALB2
IL13	HLA-DQB1	EDEM3			FBP2
ADH1B	MAP3K7	F2R			FBXL4
FOSB	SNORD118	CRYGD			SLC25A4
TYRP1	AKT3	FRZB			BGN
TNF	OSGEP	KIAA0040			IGF1R
AMH	TP53RK	ABCB10			EGFR
IL16	LAGE3	GOT1			ASIC1
KRT8P3	ADAMTS3	ZNF567			KIF21A
MMP9	PINK1	LIN54			NRG1
MYD88	COL5A2	HIST2H2AB			CRB2
SOX9	ACP5	CD93			BBC3
VDR	ENPP1	SLC22A15			CD63
TNF	COL6A2	ADAP1			MKI67
IL1RN	SNORD15A	TSPAN17			MUC1
IL1B	ERCC3	SHOX2			XIAP
MC5R	SPARC	AOAH			CXCR2
GAP43	SHOC2	CDC42EP3			TRPC6
IL1A	MIR493HG	IQSEC2			MAPK3
CASP1	ENSG00000276919	LINC01352			AQP2
LAMP2	PPP1CB	TLCD4-RWDD3			PNPLA3
MAPK1	VEGFD	TLE3			CERK
PIEZO1	SPP1	SH3BGRL3			LEPR
IVD	TPRKB	LOXHD1			CCL11
CASP3	PCNA	CCDC138			ZMPSTE24
SYT1	MAPK14	RNF135			HSP90B1
FAM83H-AS1	PGR-AS1	KLF3			NDUFB8
VEGFA	TRAPPC11	TOR1AIP2			ARF4
PIK3CG	IL2	NMUR1			RAB40C
ACAN	RIPK1	PHLDA1			KAT5
IL17A	LINC-ROR	WRN			STK11
ADAMTS7	SMAD4	S1PR1			DSPP
DMD	TMEM53	LINC01013			BMPR2
COMT	COX5A	CXCR1			CCL3
RPS23	HMGB1	CD226			NCAM1
SIRT1	MIR150	XCL1			MMP16
MIR570HG	MIR181C	C12orf29			TYMP
CSF1R	MIR25	PZP			PLA2G1B
IL10	FTO	ADHFE1			GPC6
IL17A	CDKN1A	TMUB2			THBD
IL1B	MIR4726	FFAR3			AQP3
MIR2355	MMP28	CEP41			CAPN2
IAPP	CXCL10	YIPF4			BIRC5
IL1B	PARP1	TMEM127			TSLP
COX2	PWAR1	STK26			HP
RAB7A	EP300	GALNT9			PSMB9
SPG7	GATA4	LINC00951			MAP2K1
IGFBP5	RIPPLY2	ULBP3			ADH1B
VDR	HSPB2	PRR14			CTSK
NOTCH2	CXCR4	LINC01176			SLC40A1
ACAN	MIR30D	MARK1			MMP10
WNT5A	MIR27B	ZBTB7C			TNFRSF10D
TNF	HLA-DRB1	GPRIN2			IL13
PTH1R	PTRH2	LITAF			TFAM
VDR	LEP	LAMC3			EWSR1
CRK	CASR	HDHD2			DDIT3
MIR27A	SIRT3	SLC5A10			IL21
THBS2	FOXO3	ICK			OLR1
CCN2	PKD1	SLC12A9			HSPD1
CASP3	MPV17	WIPF1			CTSG
ADAMTS4	CD34	RASGRP4			BCL2L11
TAC1	PTN	RAB3D			SEMA3C
COL9A3	PAPPA	LOC100500773			HYAL1
CD38	CD68	ACAT2			MGP
IL6	CHSY1	E2F5			RETN
IS1	HSPA1A	TUBE1			RAC1
COL2A1	TIMP2	FNTA			CSPG4
ADAMTS1	TAC1	ACTR3B			CUL4A
MIR431	NFAT5	CSF2RA			GCH1
KRT8	TAB2	OR52K2			ESR2
LTF	RELA	PDLIM7			FANCL
RNF19A	POLG2	ANKRD62			CUL4B
NRF1	MIR330	MYADML2			SERPINE2
GLI1	KIAA1217	TNFRSF12A			F2RL1
COL9A2	RETREG1	KCNRG			LTA
SOX9	P2RX7	ZNF667			MYC
YWHAZ	FOXO1	MTREX			BCL9
IL1B	SUCLA2	SCG3			CDH1
MIR486-1	POSTN	TNFRSF8			ADAM17
VDR	GAP43	SIPA1L1			SIRT2
IL6	ITGA5	PNRC1			SULF1
HMOX1	KCNQ1OT1	FAM238B			ERN1
FASLG	DGUOK	CTSD			TFAP2A
PLXNA1	NES	ZNF439			ATF3
P2RX7	ACTN4	FCGRT			EZH2
TIGAR	DVL1	SIGLEC16			FASN
TNF	MIR423	SIRT4			CLEC3B
TNF	NR1H4	TNFRSF1B			ADAMTS1
IL1B	ADAM10	VASP			XPA
LEP	RREB1	OMD			CD40LG
IL6	MMP14	HS3ST3B1			COL6A3
ACAN	TRPV1	SLC12A2			SERPINC1
SIRT1	MIF	CMPK1			MGME1
SIRT6	NOTCH2	TPRG1-AS1			GSN
BMP7	ASIC3	SERTAD3			PLXNC1
MMP1	TRE-TTC3-1	MIIP			PHOX2A
IL1A	WDR35-DT	PLBD1-AS1			BTRC
TIMP3	CNMD	PLXNC1			APLN
STAT3	WDR45	KCNQ1DN			DDB2
RNF19A	DANCR	ASGR2			ITGAV
FN1	KRT19	CLEC4C			AHCY
TNFAIP6	CHAD	MRVI1			ADIPOQ
TNF	MYOD1	CYP4F3			HPSE
PRKN	PLOD1	F5			MADD
ADAMTS4	CSF1	STX10			HPSE2
ACAN	DPP6	ACTR6			CHPF
DCT	ENG	DENND3			CREB1
HIF1A	OIP5-AS1	AZU1			TRIP11
TRP-TGG3-1	COG4	FOXC2-AS1			ADAMTS14
IL1A	SUCLG1	ARID3A			NRP2
IL1A	HDAC4	PSENEN			MMP8
IL1B	TRAPPC12	ZNF106			PFKP
YWHAB	LOC654780	PDCD10			PLAU
CCN3	HSPA8	SLC2A5			ARL8B
FAS	MIR127	TECPR2			IL12A
FOXC2	PHF6	C19orf38			MAP1LC3B
VDR	MIR328	DNAJC5			SLPI
TNF	MIR4450	FXYD6			PRL
MAPK1	PRKG1	SPDL1			TNFAIP6
VDR	BGLAP	EHBP1L1			FSTL1
TGFB1	MT-RNR1	ZSWIM4			MBD2
MMP13	FGFR2	NPEPL1			TRIB1
GORASP1	COL6A1	PLCB2			MYD88
GDF6	BCS1L	TLN1			TRAPPC6B
ANGPTL8	SOX10	TBC1D3P5			IL6R
CDKN1B	TNMD	IQCN			MIR7-3HG
CAV1	PDLIM7	IFT80			LINC01121
SIRT3	PIK3CA	DENND2D			DDIT4
MIR184	PRG4	NOS1AP			IL1RL1
ADAMTS5	HSF1	GNA11			WNT1
XIAP	CD4	G2E3			BID
JUN	INF2	TRMT13			GTF2B
PPM1D	CAPN1	PINLYP			ASIC2
PIK3CG	EPHA4	ARHGAP27			CNTN2
PRL	TCIRG1	SESN1			DNA2
TRP-TGG3-1	SLC29A3	GGT3P			VCAM1
LINC00641	IHH	GTPBP4			TGM2
MIR21	SIRT6	PSRC1			FABP1
VDR	CHRNA3	LRFN1			CCND1
PIK3CD	EFEMP2	GRIN3A			RCAN1
CSF1	SLC2A10	CLIC3			SUMO2
MIR494	COX15	VAT1			CHD4
TRPC3	GSR	MBOAT7			TGFA
SMAD3	MIR200C	RAP2B			RPL8
TNFRSF11B	IBSP	INIP			CHST14
RANBP2	SP1	SNORD59B			CTSL
IL1B	CHST6	USO1			OGG1
ADAMTS3	MIR570HG	PLAC8			ANGPTL4
TRP-TGG3-1	RETSAT	ATP8A2			IL7
BMP7	TMEM63A	SIRPA			DSC2
NGF	PLA2G2A	PRAM1			SLC6A4
MAP3K9	CYP2U1	FCGR1A			PDX1
TNF	ITGB1	EFCAB13			COL14A1
ASPN	LIF	CFI			IL5
KIAA1217	EDN1	PITPNM2			WWP2
CPQ	HCCAT5	LPAR2			SEMA3D
ACAN	MIR320A	OR52H1			SDHB
LDHA	IL1RAPL2	COL3A1			RARRES2
RELA	TRAF2	ATG16L2			MAP1LC3A
TNF	MIR107	KIAA0930			SLC35D1
RAB7B	NOG	CFP			CS
PTGS2	IL4R	CD81-AS1			NDRG2
FOS	ACAD9	TOR1AIP1			DCT
TNF	TMEM70	SORT1			PRKAA2
COL11A2	BPNT2	ATF7IP2			LIG1
TGFB1	RUNX1	NINJ1			NOD2
HTRA1	MIR519D	HOOK3			CSGALNACT2
DDIT4	NRP1	ADAP2			GAS1
BMP7	DUSP1	SMC2-AS1			ANXA5
MIR625	SDC4	AADACL2-AS1			SIAH1
PIK3CB	CDKN1B	GSDMD			DCC
PTEN	ARF4-AS1	FOSL2			CDH2
SIRT6	CALB2	KLHL14			SKP2
LIF	ENSG00000274760	PDCD4			SHOX2
EDN1	ENSG00000277967	LOC101928105			LUM
TRP-TGG3-1	FBP2	MEIS1-AS3			MGAT2
RANBP2	FBXL4	CLEC1A			ST8SIA5
SIM2	SLC25A4	PICSAR			XAB2
IGFBP5	MT-CO2	GPR65			IGFBP5
PIK3CD	BGN	KRR1			NIN
ERRFI1	IGF1R	SPTLC1			NRF1
RELA	MIR15A	STRAP			SLC26A1
TLR4	MIR211	CTSS			CORT
ACAN	LINC01618	AGER			TNFAIP3
MAPK14	MIR133B	CYTIP			TAT
TNF	EGFR	RPL22L1			FOXC2
VDR	ASIC1	ANKEF1			ACKR3
EGLN3	KIF21A	KIZ			LMX1B
MMP3	NRG1	OSTCP1			GPER1
COX2	CRB2	HLA-A			OPRM1
NOS1	BBC3	CXCL1			OGN
MMP3	CD63	DCTN1			NFKB2
IVD	MKI67	ICAM3			XPO1
IL1B	MUC1	RELT			CXCL6
CASP3	XIAP	TNNI2			IL13RA2
NEAT1	CXCR2	CNTNAP2			RBMS3
IL1B	RMRP	CEBPZ			NTN1
ACAN	TRPC6	LTBR			RAD51
MIR21	MAPK3	LOC100288123			CARM1
JUND	SMURF2	CD3D			GHR
MIR221	AQP2	GGTLC2			F9
MIR10B	KRT18	AIM2			CD24
MMP2	PNPLA3	VSIR			SNHG12
NGF	CERK	LAMP2			CD8A
CSGALNACT1	MIR203A	MTMR8			DPT
MMP14	USP14	HIF1A-AS1			SLC2A9
PIK3CB	ITGA6	ST6GAL2			PHF2
CCN2	LEPR	GBP2			ERRFI1
GDF5	CCL11	MICA			RASSF7
KLF5	ZMPSTE24	BTF3			LBX1
CRK	HSP90B1	HERPUD2			PAK6
TIMP1	MIR4306	MRPS18C			IL2RA
BEST1	NDUFB8	FPR1			VIM
MMP13	PAX1	COPS2			AKR1A1
DGCR2	ARF4	TAS2R1			NAMPT
YAP1	RAB40C	LSM14B			IL1R2
IL1B	KAT5	MTF1			SMAD9
MMP2	STK11	COL4A2-AS1			UTY
HAPLN1	DSPP	RNF24			PDGFB
THBS2	LINC00504	CARD6			SLC13A1
TGFB1	LINC02882	LINC00639			CCN5
HTRA1	LINC01258	ACADL			IL23A
TNF	LINC01725	SLC22A4			CD44
COL1A1	LINC02955	LINC00370			PRKCE
HTRA1	LINC02895	SKP1			TRAPPC9
MIR155	ENSG00000245768	MBP			ALDH2
VDR	ENSG00000250519	CTSA			B2M
TCF7L2	ENSG00000258081	C8orf37			FEN1
PIK3CG	ENSG00000230490	DNAL1			ADSL
GDF6	ENSG00000235450	MPZL2			ETFDH
MIR210	ENSG00000251216	DLGAP1-AS5			DGCR8
BCL2	LOC101927560	RTN2			PTPN11
IL1B	ENSG00000253288	STAT1			CCNB1
MIR640	lnc-IQCM-2	UGT2B4			IL12B
BMP7	lnc-HMGXB4-8	ANKRD22			P4HTM
MIR155	MK280073-022	MMP9			MMP11
TNF	MK280073-023	ALAS1			PAH
GDF5	MK280073-058	RASGRF2-AS1			SMARCAL1
BMP7	MK280073-120	PLIN3			NFATC1
POLDIP2	MK280073-197	GABARAP			SEZ6L2
MIR193A	MK280073-202	TAS2R60			TIGAR
JUNB	MK280073-346	SMIM25			LINC01002
IL18RAP	MK280073-501	C5AR1			PIK3C2A
SOST	MK280073-521	CFAP46			APEX1
IL1B	MK280073-008	PHF20L1			HGF
YAP1	MK280073-013	SLC6A6			DDB1
MIR182	MK280073-020	LPAL2			DGCR2
IL22	MK280073-025	TMEM140			ESS2
CTNNB1	MK280073-049	BATF2			TBX5
IL1A	MK280073-052	HES1			TRAF6
IL1B	MK280073-055	UBR2			LACTB
ADAMTS5	MK280073-059	DENND4C			IGFBP6
IL1B	MK280073-060	EPS15L1			CXCR3
IL1A	MK280073-063	SLC16A5			AQP5
MIR616	MK280073-083	FBXO5			RAD23B
SYT1	MK280073-093	DEFB136			MIA2
HCG18	MK280073-121	ZNF92			HYAL3
ASIC3	MK280073-164	POM121L1P			PXYLP1
GRN	MK280073-175	NFIA			EFNB2
STAT3	MK280073-199	CCNL1			BMP10
TNFSF10	MK280073-203	PIKFYVE			AKT2
IL1B	MK280073-206	CISD1			CSF2
BECN1	MK280073-216	GSAP			MAPK7
MATN3	MK280073-273	ENHO			CKB
JUN	MK280073-296	NPTN			COQ9
COL9A2	MK280073-300	BPI			PAICS
SLC25A12	MK280073-334	DNASE1L1			GSTZ1
PGP	MK280073-351	LNX2			SESN2
MMP9	MK280073-353	WNT2B			NAP1L1
IS1	MK280073-460	USP1			KCNK2
SPARC	MK280073-461	IL24			GAL
IL10	MK280073-475	PRPH			MSX1
NPPA	MK280073-493	FGD4			GOLPH3
LINC00958	MK280073-510	TP53I3			CCL20
SRR	MK280073-513	PERP			NLRP12
AIMP2	MK280073-522	ZDHHC2			SMAD7
TRPC3	MK280073-524	ELL			QDPR
VDR	MK280073-527	ARSA			PAPSS1
RETN	MK280073-571	HAUS6			CHST15
IL1B	MK280073-007	PPIL3			CLTCL1
EPHB2	MK280073-018	LINC00899			MFAP2
EGLN1	MK280073-027	ZZZ3			POLR2L
MMRN1	MK280073-028	AZIN1			ADAMTS7
PTH	MK280073-030	IFT52			MTMR7
FOSB	MK280073-040	VAMP5			CXCR1
MIR122	MK280073-044	CBX3			RHEB
GDF5	MK280073-072	SUB1			GAMT
	MK280073-081	PTGDR			FOXG1
	MK280073-082	MIDN			USP15
	MK280073-090	UMOD			LTBP1
	MK280073-091	SLAIN1			SLC20A1
	MK280073-115	TMIGD2			TNFRSF12A
	MK280073-117	ADGRE5			ITGA1
	MK280073-123	NDST1			SLC5A3
	MK280073-140	PHB2			KLF5
	MK280073-149	SNX11			FAH
	MK280073-150	TP73-AS1			S100A9
	MK280073-153	KLHL20			SYNPO
	MK280073-176	DSC2			ATP2B1
	MK280073-180	RCL1			DROSHA
	MK280073-182	PDHB			GTF3A
	MK280073-205	HYAL3			SMARCA2
	MK280073-207	CCL4L2			SAR1A
	MK280073-243	PPP1R9B			CLEC11A
	MK280073-283	SATB1-AS1			HIRA
	MK280073-295	CCR9			ADAMTS15
	MK280073-354	SNX4			PDSS1
	MK280073-359	SEC11C			SHOX
	MK280073-389	SNORD94			SLC25A1
	MK280073-453	ZDHHC18			CA12
	MK280073-456	CLN3			ROCK1
	MK280073-464	CENPQ			UVSSA
	MK280073-468	LINC01003			IL15
	MK280073-470	RGCC			MET
	MK280073-473	RPGRIP1			METTL3
	MK280073-490	AR			SMARCA4
	MK280073-519	ULK1			PRDX2
	MK280073-523	LRG1			TRAPPC2L
	MK280073-525	MCTP1			CXCL9
	MK280073-533	RRM2			SMARCA1
	MK280073-544	KIAA1191			CD74
	MK280073-557	SUMO1			HBP1
	MK280073-561	KLRD1			SLC35E3
	MK280073-586	TMEM154			NUDT1
	MK280073-001	ZNF461			SEC23B
	MK280073-002	CABLES1			WIF1
	MK280073-003	DPY19L1P1			GDI1
	MK280073-004	FILIP1			TRAPPC6A
	MK280073-005	FBXO4			EGR1
	MK280073-006	OPTN			IL5RA
	MK280073-009	MAJIN			TRAPPC4
	MK280073-010	LILRB2			DDAH1
	MK280073-011	LINC01065			PIP4K2C
	MK280073-012	PIK3C2A			PTK2
	MK280073-014	SVIP			ALPL
	MK280073-015	ZNF345			RANBP1
	MK280073-016	HIST1H2AD			GORAB
	MK280073-017	SP4			NPHS1
	MK280073-019	BACH1			COX10
	MK280073-021	HSP90B1			CEBPB
	MK280073-024	CERS3-AS1			KCNK1
	MK280073-026	LRRC4C			IGFBP4
	MK280073-029	MSRB1			ITGA2
	MK280073-031	LOC100996437			ERAP1
	MK280073-032	ZBTB7B			LZTR1
	MK280073-033	ZNF597			BMPR1B
	MK280073-034	EXOC3			ADAMTS6
	MK280073-035	DLST			TCEA2
	MK280073-036	ANKRD28			CCR1
	MK280073-037	LINC00938			MAT1A
	MK280073-038	ITM2C			AGTR2
	MK280073-039	CNOT6L			ITGBL1
	MK280073-041	RNF115			IL12RB2
	MK280073-042	OR2T2			CHRNA5
	MK280073-043	LINC01010			NPHS2
	MK280073-045	KCNH1			SSTR3
	MK280073-046	SPAG16			INTS8
	MK280073-047	PREPL			HPD
	MK280073-048	TSHZ3			NIT2
	MK280073-050	ZFAND1			BHLHE40
	MK280073-051	NKG7			MC1R
	MK280073-053	C16orf71			EIF3A
	MK280073-054	MRPS27			DAP
	MK280073-056	LILRA5			PSMB2
	MK280073-057	DPF3			CRLF1
	MK280073-061	AHI1			PCSK1N
	MK280073-062	SLC5A9			PTGS1
	MK280073-064	OR10J5			GPC3
	MK280073-065	UXS1			PDIA4
	MK280073-066	UFSP2			NTNG1
	MK280073-068	TNFSF10			SNX3
	MK280073-069	KCNE3			METTL14
	MK280073-070	KLK13			ARHGAP24
	MK280073-071	ZNF616			ADAMTS12
	MK280073-073	PTBP2			MRTFA
	MK280073-074	NUCB2			MSX2
	MK280073-075	ADGRA3			TICAM1
	MK280073-076	PLP1			TWIST1
	MK280073-077	MBOAT2			BRD7
	MK280073-078	PAIP2B			FRS2
	MK280073-079	MYO1F			MRAP
	MK280073-080	ADGRF5			CD2AP
	MK280073-084	TMLHE			WDR62
	MK280073-085	TSGA10			S1PR2
	MK280073-086	LIMK2			CDK8
	MK280073-087	CEACAM1			C1QTNF3
	MK280073-088	ANKRD46			DACT1
	MK280073-089	LOC101928673			GPC1
	MK280073-092	MLXIPL			OMD
	MK280073-094	RPL21			KDM5B
	MK280073-095	SP9			CRKL
	MK280073-096	DMAC1			CDC45
	MK280073-097	RNF130			CRELD2
	MK280073-098	OR4K15			MRPL40
	MK280073-101	UBN1			GNB1L
	MK280073-102	UBQLN1			DGCR6L
	MK280073-103	WASHC2C			GSC2
	MK280073-104	RIN2			ENTPD1
	MK280073-105	ICAM5			TBX3
	MK280073-106	C6orf47			FOXO6
	MK280073-107	BDNF-AS			THPO
	MK280073-108	LINC00911			IL11RA
	MK280073-109	MTERF2			FKBP5
	MK280073-110	BPNT1			CD27
	MK280073-111	CATIP-AS1			CHAF1A
	MK280073-112	OR1M1			KAZALD1
	MK280073-113	TMEM120A			GDF2
	MK280073-114	TTLL3			ITGA11
	MK280073-116	BLM			MIR155HG
	MK280073-118	MAMSTR			ANGPTL2
	MK280073-119	MVP			SP3
	MK280073-122	TLN2			JUND
	MK280073-124	ZNF880			PTH1R
	MK280073-125	DNAH7			HCLS1
	MK280073-126	ZCCHC10			RACK1
	MK280073-127	ACSS2			MEOX1
	MK280073-128	KCNQ1			POM121
	MK280073-131	BRAF			FGF7
	MK280073-132	SNORD114-17			ACVR2B
	MK280073-133	SLC26A9			APOA4
	MK280073-134	CCDC88B			STAB2
	MK280073-135	HEXA-AS1			TWIST2
	MK280073-136	PTPN18			MCAM
	MK280073-137	MARK2			CCL25
	MK280073-138	SLC7A7			SNHG7
	MK280073-139	ARHGAP12			CXCL16
	MK280073-141	TNFSF14			LINC00473
	MK280073-142	AKR1C2			LINC00671
	MK280073-143	DHRS13
	MK280073-144	MFF
	MK280073-145	SNRNP27
	MK280073-146	PAK6
	MK280073-147	C19orf54
	MK280073-148	TNF
	MK280073-151	NBEAL2
	MK280073-152	SKA1
	MK280073-154	NAP1L4
	MK280073-155	HSPA6
	MK280073-156	CAPRIN2
	MK280073-157	ACTN1
	MK280073-158	PRKD3
	MK280073-159	PLAGL2
	MK280073-160	RASSF8-AS1
	MK280073-161	RBM10
	MK280073-162	TRAPPC2B
	MK280073-163	TRAF5
	MK280073-165	GNL3
	MK280073-168	TGDS
	MK280073-169	CD86
	MK280073-170	NTF4
	MK280073-171	C1R
	MK280073-172	ZNF222
	MK280073-173	CDYL
	MK280073-174	RRP12
	MK280073-177	B4GALNT2
	MK280073-178	PASD1
	MK280073-179	LOXL1
	MK280073-181	LINC00607
	MK280073-183	HNF4A-AS1
	MK280073-184	LINC01358
	MK280073-185	TMEM54
	MK280073-186	PRNP
	MK280073-187	PLIN5
	MK280073-188	ITPRIP
	MK280073-189	UBTD1
	MK280073-190	ARRB2
	MK280073-191	ZBTB33
	MK280073-192	FPR2
	MK280073-193	LRWD1
	MK280073-194	CHPF2
	MK280073-195	RAB9BP1
	MK280073-196	ZNF442
	MK280073-198	APBA2
	MK280073-200	HCG2040054
	MK280073-201	SLC35F3
	MK280073-204	MRPL3
	MK280073-208	MED30
	MK280073-209	SPRED2
	MK280073-210	ECEL1P2
	MK280073-211	ZNF17
	MK280073-212	ACSM6
	MK280073-213	GALK1
	MK280073-214	UBE2Q2
	MK280073-215	SPATA5
	MK280073-217	SH3D19
	MK280073-218	TNFAIP2
	MK280073-219	SNORD114-7
	MK280073-220	SKAP1
	MK280073-221	CANT1
	MK280073-222	IL10RB-DT
	MK280073-224	ATP8A1
	MK280073-225	AP3S1
	MK280073-226	ORC3
	MK280073-227	MUC13
	MK280073-228	USP38
	MK280073-229	TAPBP
	MK280073-230	SCGB2A1
	MK280073-231	CRISPLD2
	MK280073-232	EFCAB5
	MK280073-233	YEATS4
	MK280073-234	CKS2
	MK280073-235	PAXBP1-AS1
	MK280073-236	ATG4C
	MK280073-237	BET1
	MK280073-238	HSD17B11
	MK280073-239	KALRN
	MK280073-240	KLF9
	MK280073-241	HOMER3
	MK280073-242	DOK1
	MK280073-244	ICAM1
	MK280073-245	TBX4
	MK280073-246	PTPN4
	MK280073-247	CGN
	MK280073-248	SIGLEC17P
	MK280073-249	LPGAT1
	MK280073-250	FHOD1
	MK280073-251	ITGB3BP
	MK280073-252	CYP1B1
	MK280073-253	TXNDC16
	MK280073-255	LINC00895
	MK280073-257	CSF2
	MK280073-258	SEMA4A
	MK280073-259	TTC26
	MK280073-260	GSKIP
	MK280073-261	ARL5B
	MK280073-262	ITGA8
	MK280073-264	MELK
	MK280073-265	CYTH3
	MK280073-266	LAMA5
	MK280073-267	ODF3B
	MK280073-268	C18orf32
	MK280073-269	GMNN
	MK280073-270	LCE6A
	MK280073-271	RNF2
	MK280073-272	YPEL3
	MK280073-274	IGFL4
	MK280073-275	PPP4R1
	MK280073-276	CDKL3
	MK280073-277	MIR137HG
	MK280073-278	KLHL9
	MK280073-279	SOCS3
	MK280073-280	SLC19A2
	MK280073-281	MARC1
	MK280073-282	RNF157-AS1
	MK280073-284	NAE1
	MK280073-285	ZNF227
	MK280073-286	CYBC1
	MK280073-287	MPO
	MK280073-288	LOC100506207
	MK280073-289	AGO3
	MK280073-290	CRHBP
	MK280073-291	LINC00558
	MK280073-292	ST8SIA3
	MK280073-293	CYTH4
	MK280073-294	LOC729603
	MK280073-297	ZNF548
	MK280073-298	ACVR2B
	MK280073-299	TIMM21
	MK280073-301	PDCD4-AS1
	MK280073-302	ENPEP
	MK280073-303	NOM1
	MK280073-304	PRKACB
	MK280073-305	ZNF28
	MK280073-306	MINDY1
	MK280073-307	SSX1
	MK280073-308	RNF225
	MK280073-309	TCF7L2
	MK280073-310	PPP1R27
	MK280073-311	MAP3K11
	MK280073-312	NOTCH1
	MK280073-313	DNM3OS
	MK280073-314	NLRP2
	MK280073-315	MSI1
	MK280073-316	SLC27A3
	MK280073-317	CHEK1
	MK280073-318	PCDHGB8P
	MK280073-319	CACYBP
	MK280073-320	LLGL2
	MK280073-321	DHX15
	MK280073-322	TMPPE
	MK280073-323	MT1HL1
	MK280073-324	ANKRD30BL
	MK280073-325	SDR42E1
	MK280073-326	C1QTNF12
	MK280073-328	ABI2
	MK280073-329	SIRT7
	MK280073-330	B4GALT4
	MK280073-331	RIN1
	MK280073-332	LYN
	MK280073-333	LOC102724784
	MK280073-335	SMYD2
	MK280073-336	GTF2H5
	MK280073-337	NOG
	MK280073-338	ADCY4
	MK280073-339	CLRN3
	MK280073-340	PIK3C2G
	MK280073-341	LINC00937
	MK280073-342	CCT2
	MK280073-343	SPAG6
	MK280073-344	NUDCD2
	MK280073-345	BOLA3
	MK280073-347	TET1
	MK280073-348	FLJ30679
	MK280073-349	NRBF2
	MK280073-350	FAM217A
	MK280073-352	BAALC-AS1
	MK280073-355	TRAF4
	MK280073-356	F11R
	MK280073-357	ZNF286A
	MK280073-358	RPL30
	MK280073-360	RFC4
	MK280073-361	CACNA1G-AS1
	MK280073-362	ZNF277
	MK280073-363	PFDN6
	MK280073-364	ERRFI1
	MK280073-365	SCO2
	MK280073-366	INSIG1
	MK280073-367	IL17C
	MK280073-368	TASP1
	MK280073-369	LPP
	MK280073-370	LMO2
	MK280073-371	GRB2
	MK280073-372	ZBTB47
	MK280073-373	MZT1
	MK280073-374	NLK
	MK280073-375	NUP42
	MK280073-376	LOC442497
	MK280073-377	CYCS
	MK280073-378	LOC101929633
	MK280073-379	KIF2B
	MK280073-380	UGDH
	MK280073-381	BEX2
	MK280073-382	SUPT20H
	MK280073-383	LILRA1
	MK280073-384	LY75
	MK280073-385	HLX
	MK280073-386	NDUFB4
	MK280073-387	LINC01115
	MK280073-388	AOC4P
	MK280073-390	CDS1
	MK280073-391	PNRC2
	MK280073-395	BCL3
	MK280073-396	SNORD37
	MK280073-397	MATR3
	MK280073-398	TRAM1
	MK280073-399	TIMD4
	MK280073-402	N4BP1
	MK280073-403	SLC22A25
	MK280073-404	METAP1
	MK280073-405	LOC102546294
	MK280073-406	CHRNB3
	MK280073-407	CDC42SE2
	MK280073-409	NPAS3
	MK280073-410	AOAH-IT1
	MK280073-411	LACRT
	MK280073-412	SELENOF
	MK280073-413	COPS4
	MK280073-414	STEAP3
	MK280073-415	GRTP1
	MK280073-416	WWTR1
	MK280073-417	LOC254896
	MK280073-418	CDKL5
	MK280073-419	SPIC
	MK280073-420	PIANP
	MK280073-427	MSRB2
	MK280073-428	TMEM43
	MK280073-430	SCARNA11
	MK280073-431	JCHAIN
	MK280073-432	P3H2
	MK280073-433	LOC102723968
	MK280073-434	SLC27A5
	MK280073-435	DNAJB4
	MK280073-436	APOBR
	MK280073-437	CLEC3A
	MK280073-438	CCDC90B
	MK280073-439	CAPN5
	MK280073-440	ARHGAP18
	MK280073-441	UQCRB
	MK280073-442	NOTCH2
	MK280073-443	RDH14
	MK280073-444	NAP1L1
	MK280073-445	HTR3D
	MK280073-446	CR1
	MK280073-447	LINC01146
	MK280073-448	MEG9
	MK280073-449	HUS1B
	MK280073-450	OR51I1
	MK280073-451	PMAIP1
	MK280073-452	UNKL
	MK280073-454	LINC00173
	MK280073-455	LOC153684
	MK280073-457	HOTAIRM1
	MK280073-458	LINC01163
	MK280073-459	SPDYE4
	MK280073-462	ANKRD2
	MK280073-463	ZNHIT3
	MK280073-465	RPF2
	MK280073-466	ACOT13
	MK280073-467	IL1R1
	MK280073-469	ABITRAM
	MK280073-471	NLRP3
	MK280073-472	ZNF300
	MK280073-474	USP37
	MK280073-476	BBS2
	MK280073-477	ZC3H15
	MK280073-478	ANP32E
	MK280073-479	PYCARD
	MK280073-480	RYK
	MK280073-481	OCIAD2
	MK280073-482	LRRC40
	MK280073-483	MAEL
	MK280073-484	OR4C6
	MK280073-485	CEP290
	MK280073-486	NFKBIZ
	MK280073-487	SIRPB1
	MK280073-488	CYB5B
	MK280073-491	SERINC1
	MK280073-492	MAP3K21
	MK280073-494	GOPC
	MK280073-495	AREG
	MK280073-496	ATP11A
	MK280073-497	KPNA3
	MK280073-498	CSAD
	MK280073-499	PRAMEF22
	MK280073-500	ALDH3B2
	MK280073-502	CAMKK2
	MK280073-503	FAM214A
	MK280073-504	SLC45A4
	MK280073-505	GLYR1
	MK280073-506	OR10H5
	MK280073-507	GMIP
	MK280073-508	MAPK13
	MK280073-509	DPEP3
	MK280073-511	TSEN34
	MK280073-512	SLC35F2
	MK280073-514	DHX36
	MK280073-515	DDX53
	MK280073-516	GPLD1
	MK280073-517	TNFRSF21
	MK280073-518	BGLAP
	MK280073-526	RWDD1
	MK280073-528	OSTC
	MK280073-529	RNASET2
	MK280073-530	ANKRD1
	MK280073-531	NPY4R
	MK280073-532	PGP
	MK280073-534	HMGB3
	MK280073-535	PPAT
	MK280073-536	UBLCP1
	MK280073-537	DNM1
	MK280073-538	CALN1
	MK280073-540	EGLN1
	MK280073-541	INTS13
	MK280073-542	HIST4H4
	MK280073-543	CAVIN1
	MK280073-545	WAS
	MK280073-546	SLC43A2
	MK280073-547	TOMM70
	MK280073-548	CALB1
	MK280073-549	PRRG4
	MK280073-550	AGTRAP
	MK280073-551	FAM120AOS
	MK280073-552	ACTL6A
	MK280073-553	LOC102606465
	MK280073-554	MAPK6
	MK280073-555	LSM3
	MK280073-556	MRPS11
	MK280073-558	FAM157A
	MK280073-559	CLEC3B
	MK280073-560	TPP2
	MK280073-562	ANKRD13D
	MK280073-563	MCM7
	MK280073-564	SCGB1D1
	MK280073-565	MGAM2
	MK280073-566	GCM1
	MK280073-567	GLA
	MK280073-568	PFKFB4
	MK280073-569	PSMC6
	MK280073-570	SNORA35
	MK280073-572	COL6A4P1
	MK280073-573	SNAR-G1
	MK280073-574	ZC3H3
	MK280073-575	MFAP1
	MK280073-577	TMEM161B
	MK280073-578	MALT1
	MK280073-579	C22orf39
	MK280073-580	SNCA-AS1
	MK280073-581	DYTN
	MK280073-582	ST6GALNAC2
	MK280073-583	DNTT
	MK280073-584	NPM2
	MK280073-585	BCL7A
	MK280073-588	LIPT1
	MK280073-589	PCTP
	MK280073-590	TRPM3
	MK280073-591	TIGD4
	MK280073-592	TRAPPC6B
	MK280073-593	CRY1
	MK280073-594	ZNF830
	MK280073-595	TCP10L
	MK280073-596	NXT2
	MK280073-597	LINC00358
	MK280073-598	CTBS
	MK280073-599	CFAP69
	MK280073-600	EFCAB7
	MK280073-601	ETNPPL
	lnc-LRP5L-15	KRTAP10-1
	MK280073-067	TENT5A
	MK280073-099	TLR4
	MK280073-100	STK39
	MK280073-129	ZNF420
	MK280073-130	HSPBAP1
	MK280073-166	PWAR5
	MK280073-167	YWHAQ
	MK280073-223	POLR3E
	MK280073-254	BTC
	MK280073-256	LOC101928651
	MK280073-263	KRTAP22-2
	MK280073-327	PAIP2
	MK280073-392	BEND7
	MK280073-393	TLR6
	MK280073-394	PRRT4
	MK280073-400	FAM43A
	MK280073-401	RTL8B
	MK280073-408	WHAMMP3
	MK280073-421	MPZL1
	MK280073-422	OTUD6B-AS1
	MK280073-423	TMEFF1
	MK280073-424	ACOT1
	MK280073-425	ZNF570
	MK280073-426	SAV1
	MK280073-429	ZNF784
	MK280073-489	ANK3
	MK280073-520	SLC12A6
	MK280073-539	TAF15
	MK280073-576	RAB4B-EGLN2
	MK280073-587	PGBD5
	MK280073-602	LINC00635
	BMPR2	PIGA
	CCL3	CASP3
	NCAM1	EPOR
	MMP16	NAIP
	TYMP	CMTM6
	CAST	LILRA4
	MIR424	CXCL6
	PLA2G1B	TATDN1
	GPC6	TEX19
	RAB4B-EGLN2	CCN2
	THBD	SNX27
	AQP3	COL24A1
	MIR10B	ECE1
	CAPN2	SHISA5
	BIRC5	GM2A
	UGDH-AS1	NUDCD1
	MIR665	CLYBL-AS1
	TSLP	TNFRSF10B
	HP	HELQ
	PSMB9	MYCNOS
	MAP2K1	BORCS7
	ADH1B	MDH1B
	CTSK	TUBA1A
	SLC40A1	GPR35
	MIR199A1	WDR43
	MMP10	SYK
	TNFRSF10D	C1RL
	IL13	CELF2-AS2
	IL18R1	SETD1B
	TFAM	FBXO36
	EWSR1	SNORD27
	DDIT3	RASGEF1A
	IL21	ATP7A
	LINC00958	OR6K6
	STOX1	SLC15A4
	OLR1	ZNRF2P1
	SNHG5	HTR3C
	HSPD1	ZFYVE26
	CTSG	DPM1
	BCL2L11	THSD7B
	CCDC26	CALY
	LINC00977	IL2RB
	LINC00976	ANGPTL4
	MIR382	PRKAA2
	SEMA3C	PLD5
	HYAL1	USP47
	PDLIM5	TMEM170B
	MGP	FGF22
	IL18RAP	SKI
	RETN	PISD
	RAC1	RDH8
	CSPG4	PTPRJ
	CUL4A	MAPK14
	GCH1	SNORD69
	ESR2	BEST1
	MT-RNR2	MRPL39
	MIR3150A	APH1B
	ADIRF-AS1	CCN5
	MIR193A	ZNF613
	FANCL	UBR1
	CHIT1	SF3B4
	CUL4B	HCN4
	SERPINE2	ZNF302
	RPL15	NTNG2
	F2RL1	SVIL2P
	LTA	MMP25
	MYC	BHMT2
	BCL9	TMEM125
	CDH1	DSCC1
	ADAM17	UTP18
	SIRT2	MEST
	NORAD	MORF4L1
	SULF1	ZBTB20-AS3
	FAF1	SLC11A1
	ERN1	SMIM19
	MIRLET7F1	SASS6
	TFAP2A	AHSA2P
	ATF3	SNORD116-11
	RNY3	CTCFL
	EZH2	XPO6
	MKX	VIPAS39
	FASN	IRS4
	CLEC3B	C3orf22
	MMP20	CHRM3-AS2
	ADAMTS1	SNORD61
	XPA	PRELID3B
	CD40LG	SRMS
	COL6A3	ARL8A
	SERPINC1	OTX1
	PLCE1	NFATC3
	MGME1	TANK
	GSN	CHD1
	IAPP	PIK3CG
	PLXNC1	CD82
	PHOX2A	FLYWCH2
	NF1	SELP
	BTRC	KLRC1
	APLN	RXRA
	DDB2	CREB5
	IL17RA	IBTK
	ITGAV	SERPINA1
	AHCY	NUP107
	ADIPOQ	TRMT10C
	HPSE	MBTD1
	MIR93	TOGARAM1
	MADD	NSFL1C
	MIR338	CCDC71L
	HPSE2	GPR107
	SLC19A3	LOC101928525
	MIR574	HNRNPA0
	CHPF	OR9G1
	FGF18	ILK
	HOTTIP	INSYN1
	ENSG00000276609	CPEB2
	ENSG00000277469	CYP4F2
	ENSG00000277553	ESCO1
	ENSG00000278708	CCDC91
	MIR502	KIF15
	U2AF1	CSMD2
	MIR129-2	APOBEC3B
	MIR129-1	FOXA3
	CREB1	RAPGEF2
	HNF1A-AS1	COX6C
	TRIP11	PEX1
	ADAMTS14	ENOX1
	NRP2	TLR8
	TOE1	PPM1J
	MMP8	GK3P
	PFKP	NRM
	IL37	FOXD2-AS1
	PLAU	KHDC3L
	ARL8B	LILRA6
	LINC02664	PPP2R3A
	LOC100294145	MKRN2
	IL12A	CPT2
	MAP1LC3B	CYP4F30P
	MIR217	LOC101928418
	SLPI	STX4
	GALNS	RPS13
	PRL	ITK
	TNFAIP6	NANOG
	FSTL1	C10orf91
	MBD2	GSTA4
	TRIB1	GSTA3
	MYD88	NR6A1
	EXT1	EYA2
	RPS16	ZNF540
	TRAPPC6B	CP
	IL6R	MTA1
	MIR583	SSX6P
	MIR7-3HG	SIGLEC7
	SCARNA5	EED
	ARSL	MMP16
	LINC01121	CRACR2B
	DDIT4	ARL6IP6
	ENAM	DAPK2
	EPAS1	MAST3
	IL1RL1	FCGR1B
	WNT1	PLEKHF2
	MIR451A	SPATA13
	BID	SEC23A
	GTF2B	ARMC2
	ASIC2	ESYT2
	MIR455	MSL1
	CNTN2	LINC01393
	DNA2	DDX1
	GPX7	C5orf66-AS1
	MIR889	NRAV
	VCAM1	DUSP13
	TGM2	LINC01443
	FABP1	EXOC3L4
	CCND1	KIF1BP
	RCAN1	HIST1H3G
	TTTY10	FES
	ZNF592	ATG5
	APLNR	MORN5
	ANGPTL8	TOMM20
	MIR431	OTUD7A
	MIR373	OCLN
	MIR671	CCNB3
	SUMO2	FASTKD3
	CHD4	SPI1
	HAPLN1	CMC1
	MMP17	AK6
	TGFA	CLCN3
	RPL8	FCRL5
	CHST14	FAR1
	CTSL	SMARCE1
	HRK	DDX10
	OGG1	WTIP
	ANGPTL4	YPEL1
	IL7	ACAD10
	MIR199A2	PTPRS
	DSC2	LOC374443
	SLC6A4	TMEM253
	PVT1	LINC01602
	MK280073-621	MIR217HG
	MK280073-623	MICU3
	MK280073-609	CD69
	MK280073-606	DCLRE1A
	MK280073-615	MAPK11
	MK280073-618	FNDC3B
	MK280073-624	ADGRG3
	MK280073-625	CCT6A
	MK280073-629	PHOSPHO2
	MK280073-654	AFDN
	MK280073-655	FAT3
	MK280073-656	AMPD2
	MK280073-659	KCNJ2
	MK280073-670	ACAA2
	MK280073-674	OR14J1
	MK280073-676	ZNF79
	MK280073-678	FBXL20
	MK280073-683	LINC00467
	MK280073-686	ECEL1
	MK280073-688	ZBTB25
	MK280073-689	PLA2R1
	MK280073-691	CALB2
	MK280073-603	FCGR2C
	MK280073-604	KLK11
	MK280073-605	FGFBP1
	MK280073-607	LRRC4
	MK280073-608	LINC00943
	MK280073-610	LEF1-AS1
	MK280073-611	FAM204A
	MK280073-612	ANLN
	MK280073-613	KHDRBS3
	MK280073-614	PITPNA-AS1
	MK280073-616	RMDN3
	MK280073-617	MTMR6
	MK280073-619	TEX10
	MK280073-620	DEPDC7
	MK280073-622	EIF1AX-AS1
	MK280073-626	LMTK2
	MK280073-627	VNN3
	MK280073-628	TEX37
	MK280073-630	PFKFB3
	MK280073-631	STX3
	MK280073-632	CEBPB
	MK280073-633	SIRT6
	MK280073-634	RPA3
	MK280073-635	FST
	MK280073-636	KIF21A
	MK280073-637	C12orf50
	MK280073-638	FAM238A
	MK280073-639	MED4
	MK280073-640	JHY
	MK280073-641	C20orf144
	MK280073-642	MAML3
	MK280073-643	NFIC
	MK280073-644	ATP6AP1
	MK280073-645	SNHG5
	MK280073-646	MIR663AHG
	MK280073-647	OR52N5
	MK280073-648	ZNF2
	MK280073-649	KMT2D
	MK280073-650	PCMTD2
	MK280073-651	SSH2
	MK280073-652	UBE2D2
	MK280073-653	UQCRH
	MK280073-657	EGLN2
	MK280073-658	HIST1H3A
	MK280073-660	FAM238C
	MK280073-661	KCNS2
	MK280073-662	CDHR1
	MK280073-663	PLAAT2
	MK280073-664	TMEM88
	MK280073-665	SNORA16B
	MK280073-666	MICALL2
	MK280073-667	MAP3K7
	MK280073-668	TRG-AS1
	MK280073-669	C4BPA
	MK280073-671	APOL4
	MK280073-672	MORC1
	MK280073-673	MYT1L-AS1
	MK280073-675	HDGFL3
	MK280073-677	HLTF
	MK280073-679	NDFIP2
	MK280073-680	SBK3
	MK280073-681	HERPUD1
	MK280073-682	MLLT10
	MK280073-684	DOCK10
	MK280073-685	CCDC159
	MK280073-687	TMEM65
	MK280073-690	VEGFA
	MK280073-692	KIFAP3
	MK280073-693	LINC01564
	MK280073-694	CLDN4
	MK280073-695	C1orf131
	MK280073-696	URAD
	MK280073-697	LINC01066
	MK280073-698	PVALEF
	MK280073-699	ST3GAL2
	MK280073-700	AUNIP
	MK280073-701	CIB2
	MK280073-702	NIT1
	MK280073-703	PPIL1
	MK280073-704	ANO8
	MK280073-705	AKAP7
	MK280073-706	FBXO22
	MK280073-707	AREL1
	MK280073-708	IL12RB1
	MK280073-709	SPRY2
	MK280073-710	ZBTB41
	MK280073-711	MORF4L2
	MK280073-712	ARHGAP28
	MK280073-713	CELF1
	MK280073-714	ZNF687
	MK280073-715	TSSK4
	MK280073-716	CDKN2AIP
	MK280073-717	ID2
	MK280073-718	NPFF
	MK280073-719	PTTG2
	MK280073-720	SEMA4F
	MK280073-721	ATP5PB
	MK280073-722	ZNF664
	MIR20A	LOC388780
	PDX1	OVOL2
	COL14A1	FAIM
	IL5	IGSF10
	WWP2	KIF4A
	SEMA3D	NOD2
	MIR199B	GCLC
	ARSJ	LELP1
	SDHB	HMGXB4
	RARRES2	LRIT3
	MAP1LC3A	WDR89
	CHPF2	FAM106A
	SLC35D1	MIR4458HG
	BACE1-AS	C3orf33
	MIR483	BZW2
	RASSF5	B9D2
	SNHG14	PIGK
	CS	FNIP1
	NDRG2	TBXT
	DCT	PMS1
	IL1RL2	RTN4R
	VIP	RAB6C
	TRMU	PLIN4
	HS6ST1	LHFPL2
	RPS4Y1	RNF216P1
	GSDMC	HORMAD1
	PRKAA2	UQCRBP1
	LIG1	COASY
	MIR874	ZNF354B
	NOD2	CYP4F22
	CSGALNACT2	TAF4B
	GAS1	DNAJC19
	ANXA5	GGCT
	RAP2C	SNORD116-26
	SIAH1	ZNF710
	SEC23A	SIL1
	DCC	HIST1H2BH
	CDH2	LINC00547
	SKP2	CCR2
	MIR3922	UMODL1-AS1
	SHOX2	CNOT7
	LUM	HIPK3
	MGAT2	PRAMEF1
	ST8SIA5	CCDC125
	RUNX1-IT1	CDKN2D
	EPIC1	GNPDA2
	XAB2	COIL
	IGFBP5	RPS15A
	NIN	FBXO43
	NRF1	MRPS33
	SLC26A1	TMEM50B
	CORT	MKNK2
	TNFAIP3	FBXO34
	TAT	FCGR1CP
	FOXC2	KPRP
	ACKR3	HAT1
	LMX1B	RNF31
	TRIM21	UBXN8
	EXTL2	DPH6
	MIR194-2	MYO5A
	MIR194-1	ARL4C
	GPER1	LOC102723729
	OPRM1	TMEM53
	OGN	PPP4R3B
	MIR324	RHOG
	NFKB2	HUNK
	XPO1	WDR12
	WTAP	PLXDC1
	CXCL6	PARD6B
	EXTL1	IMPDH1
	IL13RA2	LOC101928266
	RBMS3	ZNF14
	MIR486-2	SLC26A3
	RHOC	LOC101927620
	NTN1	CCPG1
	MIR509-1	NAA20
	TGDS	SS18L2
	RAD51	FFAR2
	CARM1	WDR3
	KLK10	DCTN6
	GHR	GTPBP10
	F9	ZNF354C
	CD24	ISM2
	MIR640	AUH
	SNHG12	NET1
	CD8A	TMEM14B
	DPT	PAPOLG
	SLC2A9	TIGD7
	PHF2	ST6GALNAC6
	ERRFI1	LOC101927020
	RASSF7	TARS
	LINC00641	CD109
	LBX1	VPS9D1
	PAK6	HSD17B13
	PABPN1	AGL
	IL2RA	FTX
	VIM	TLK1
	SIGLEC7	RASGRP1
	AKR1A1	C1orf74
	NAMPT	IFITM4P
	IL1R2	ENPP5
	SMAD9	SLC7A11
	UTY	DDX59
	MIR206	CREBRF
	MIR370	SLC30A5
	MIR638	FRAT1
	PDGFB	UCN2
	DLEU1	EPHX4
	SLC13A1	WDR87
	CCN5	AP1G1
	PWAR4	CT62
	LOC105372760	ZBTB20-AS1
	IL23A	ANKAR
	MIR654	IGF2R
	KDM3A	TUBD1
	AMBP	LCLAT1
	CD44	LOC100507437
	UBR3	REXO2
	PRKCE	BPIFA2
	TRAPPC9	ARID4A
	GGCX	LIPN
	IL17B	MOB4
	IFNA1	MRPL48
	PHLPP1	PARVG
	MIR648	BANF2
	MIR662	LGALS3BP
	MIR545	MRPL18
	ALDH2	GK
	B2M	SNW1
	FEN1	EPAS1
	ADSL	PTS
	ETFDH	CENPBD1P1
	MIR196B	HAS2
	DGCR8	SPATA32
	CMKLR1	RPA2
	LINC01567	LINC01053
	BGLT3	PCNP
	PTPN11	SOX13
	MMP26	ADAMTS10
	CCNB1	ZNF214
	MIR302A	C21orf62-AS1
	MATN1	ZNF74
	MIR573	FAM83F
	IL12B	SCAND1
	RNU6-1	SLC46A3
	RNU6-2	GTF3A
	RNU6-7	SARAF
	RNU6-8	WDR35
	RNU6-9	ATXN3
	RNU6-1-001	SLC34A2
	RNU6-1-002	LOC729609
	RNU6-1-003	PANK1
	RNU6-1-004	SMIM10L1
	IL23R	NDUFA4
	DLEU7-AS1	LOC158435
	LINC01347	BRD4
	P4HTM	PBK
	MMP11	BHLHB9
	PAH	NAB2
	SMARCAL1	RBBP7
	PLS3	TBC1D30
	NFATC1	SMKR1
	RPS23	RBM34
	FAM20B	COLCA2
	MAP3K3	FAM71E1
	MAP3K9	CSNK1D
	SEZ6L2	LOC101927248
	TIGAR	INS
	SMIM1	TCEAL8
	FAM157A	TCP10
	MIR138-1	PRPF39
	MIR138-2	RAB32
	FAM157C	CMIP
	MAGI2-AS3	RXRG
	MIR589	FGF12-AS1
	TARID	NACA
	MIR4284	CHRNA1
	MIR509-3	PGD
	TRPC7-AS1	SOWAHD
	LINC01215	FAM153A
	LINC03004	FRG2B
	MIR3622A	PKIA
	MIR509-2	GADD45A
	LINC01001	TALDO1
	MIR4741	FRY
	MIR4775	GLRX3
	LINC00999	MUC1
	LINC01002	DEFB114
	ENSG00000227098	RUBCN
	LOC100288069	LILRB3
	LOC100132287	ZNF555
	LOC729737	FOXG1
	LINC02887	LSM14A
	ENSG00000238035	AKIRIN1
	ENSG00000241860	CR2
	ENSG00000290385	ZNF10
	ENSG00000291068	ZNF433
	ENSG00000291201	CBFA2T2
	ENSG00000291202	RABL6
	LOC105376781	C1QTNF2
	lnc-CLGN-2	TAF9
	ENSG00000291215	KLF3-AS1
	HSALNG0150757	GCA
	PIK3C2A	UCP3
	APEX1	MICB
	LINC00472	CCDC152
	ENSG00000269966	ANXA11
	HOXD10	GPR173
	HGF	EMC2
	TRPA1	AIG1
	DDB1	VPREB1
	DGCR2	ZNF138
	ESS2	CDIPT
	DGCR6	CARS2
	TBX5	ACAD8
	TRAF6	KRT84
	LACTB	SSX2IP
	IGFBP6	ATP5PF
	KRT86	GK5
	CXCR3	PANK3
	ERG	IGSF9
	AQP5	MFSD1
	SLC10A7	NCR1
	CD79A	INTS7
	RAD23B	C5orf30
	TAC3	SLC38A1
	MIA2	C14orf178
	HYAL2	NT5C3B
	HYAL3	CARTPT
	HS2ST1	MOB1A
	PXYLP1	MTCP1
	EFNB2	KCNIP2-AS1
	TRIM16	KDM6B
	BMP10	RBM7
	CHSY3	PTP4A3
	AKT2	LINC01179
	CSF2	BICDL2
	MAPK7	SGCG
	ENSG00000232995	LINC01508
	ADGRG6	BLOC1S6
	ACVR1	SCN1A
	MIR1197	DDAH2
	MIR4458	ZNF84
	CKB	LILRB4
	COQ9	CNPY3
	CCL4	TTC27
	MIR7-1	POLR2K
	CNR2	FBXL3
	CHST11	LINC01419
	MIR637	DMRTB1
	PAICS	GPRASP1
	KRT7	TMEM234
	RPL14	GRM8
	GSTZ1	NCK1
	SESN2	CDC73
	NAP1L1	ATP7B
	MIR100	NGRN
	MIR202	NUCB1
	ITLN1	CLEC4F
	MIR101-1	NAGK
	TRC-GCA24-1	MKNK1
	UFD1	KIR2DL2
	THBS4	VAMP7
	MYH3	FCRL4
	KCNK2	GZMB
	GAL	ZNF485
	MSX1	OR5AS1
	GOLPH3	ICOS
	ADAM8	CHD1L
	CCL20	DPPA4
	NLRP12	VDR
	SMAD7	TMC4
	QDPR	SLC43A3
	PAPSS1	BRI3
	CHST15	GAS2L3
	MIR495	LUC7L2
	CLTCL1	POLR3GL
	NPTX1	CD164L2
	MFAP2	TFEB
	POLR2L	NUP54
	ADAMTS7	PLA2G10
	MTMR7	NME9
	MIR887	PLEKHA3
	MECOM	HTATSF1P2
	CXCR1	ZNFX1
	RHEB	LRRC29
	GAMT	ZNF853
	NDNF	MEOX1
	FOXG1	KBTBD6
	MIR514A1	TMEM25
	MIR514A2	WDR78
	MIR378G	RNF139
	MIR514A3	ABHD17B
	USP15	FAM209A
	LTBP1	FAM193B
	SLC20A1	SLFN14
	SHROOM3	CHMP2A
	TAFAZZIN	ZNF256
	TNFRSF12A	FSTL4
	MIR551A	ZNF667-AS1
	MIR92A1	SPEF1
	OVCH1-AS1	PLAUR
	ITGA1	CEP78
	SLC5A3	PARP9
	KLF5	MEGF9
	FAH	LOC101927709
	S100A9	TPD52
	MED15	TNFRSF1A
	SYNPO	HIBADH
	CCL15-CCL14	COL9A2
	ATP2B1	ALPK1
	DROSHA	RPS6KA6
	LINC00324	ZNF549
	GTF3A	PPWD1
	SMARCA2	LAMP5-AS1
	SAR1A	CIB4
	MIR663A	RAPGEFL1
	CLEC11A	MTX1
	HIRA	UVSSA
	ADAMTS15	LXN
	PDSS1	SIRPB2
	NEIL1	DDT
	MIR499A	RFXANK
	WDR81	ENO1-AS1
	SHOX	KRT73-AS1
	DYM	ZUP1
	MIR663B	DLAT
	SLC25A1	SLC38A3
	MIR31HG	HIST1H2BE
	CA12	DECR1
	MIR518B	ALG13
	MIR578	EXD1
	MIR1291	LOC400541
	ROCK1	GPR171
	UVSSA	TRIM25
	IL15	SPACA1
	WWTR1	BNC2
	MIR454	VWDE
	LINC00887	TEN1-CDK3
	MIR642A	SFMBT1
	MIRLET7F2	CAMTA1
	LINC00963	AKT3
	MIR5196	LINC00960
	MIR4728	LOC102467081
	MIR2392	MOCS1
	MIR664B	SH3D21
	MIR6814	PTPRU
	MIR6846	MIS12
	MIR6848	SH3YL1
	MET	GPN3
	SNHG6	MRPS22
	METTL3	SLC35D1
	IL1F10	TPPP2
	SMARCA4	CSF3R
	POLR2A	DBF4
	ADAMTSL2	DIS3L
	PCAT1	CYP3A43
	PRDX2	NOL11
	RPS3	OXNAD1
	MIR1227	RPS3A
	KRT4	P2RY2
	TRAPPC2L	KAT6A
	CXCL9	AKTIP
	SMARCA1	ROPN1L
	CD74	STK40
	ADA2	C6orf15
	HBP1	FBXL4
	SLC35E3	CRTC2
	CDH4	QPCTL
	NUDT1	SLC2A1
	NUTM2B-AS1	LINC01584
	SEC23B	NCAPD3
	WIF1	CAPZB
	GDI1	TGIF2LY
	TRAPPC6A	RPH3AL
	EGR1	ZNF202
	DVL1P1	PNLDC1
	IL5RA	IL23R
	YPEL1	NLRP12
	TRAPPC4	MTVR2
	DDAH1	VENTX
	PIP4K2C	TRH
	PTK2	ZNF799
	MIR92A2	HAND2-AS1
	ALPL	UBE2N
	RANBP1	HS2ST1
	GORAB	CCNB1
	NPHS1	PPM1F
	SOX9-AS1	RPL21P44
	ROCR	S100B
	ENSG00000288605	DYRK3
	LOC102723517	LINC00476
	COX10	ANP32A-IT1
	NR2F1-AS1	NARS
	NRAD1	AP5M1
	CEBPB	STK32A
	KCNK1	MYO1D
	MROCKI	GAB2
	IGFBP4	WWC3
	TRL-TAG1-1	FANCL
	TTTY15	CASP8
	ITGA2	RBM17
	ERAP1	TDG
	LZTR1	PSMA2
	BMPR1B	PHC3
	CISTR	TM9SF3
	NCRUPAR	LRRC36
	ADAMTS6	ITIH6
	TCEA1	RIN3
	TCEA3	IER3IP1
	TCEA2	LOC100129055
	SEPTIN5	SEMA6C
	CCR1	CST3
	TNFRSF18	SLC39A1
	MAT1A	IFT74
	AGTR2	RIMS4
	ITGBL1	ELOA-AS1
	IL12RB2	FAM71E2
	CHRNA5	FAM45A
	NPHS2	PSMA6
	SSTR3	PCDHB7
	CLEC3A	C16orf91
	MYH2	ZNF614
	INTS8	EPB41L5
	HPD	PLA2G15
	NIT2	AZIN1-AS1
	TCEAL2	KIAA2013
	HIC2	NABP1
	BHLHE40	ATP13A3
	MIR205	CCN3
	MAN2C1	POU5F1
	MC1R	ATF5
	EIF3A	IL1RN
	DAP	ALDH3B1
	PSMB2	IRF8
	CRLF1	ETV4
	PCSK1N	HLA-DOA
	PTGS1	POR
	SCD	TEC
	GPC3	COQ8A
	MIR517A	MAPKAPK5
	PDIA4	TMEM163
	ERAP2	SCPEP1
	NTNG1	ARMC10
	TBXT	MED14OS
	SNX3	EXOSC8
	LOC107832851	TRMT112
	METTL14	SBDSP1
	ARHGAP24	PLCE1-AS2
	ADAMTS12	CHST15
	MRTFA	ATP5MD
	MSX2	TNFSF13B
	TICAM1	PRSS58
	TWIST1	LPAR5
	BRD7	SOS2
	FRS2	RBPJ
	MIR1260B	DNASE1L2
	MIR1184-1	RNF219
	MIR1184-2	SULT1A2
	MIR1184-3	C1orf127
	MRAP	PCDH17
	CD2AP	ICA1
	WDR62	EBLN2
	IQANK1	GPD1L
	MIR22HG	LINGO1-AS2
[truncated: 20,075 more rows]

## Sheet: Table S2
Tag	GSM4653870	GSM4653871	GSM4653872	GSM4653873	GSM4653874	GSM4653875	GSM3526782	GSM3526783	GSM3526784	GSM3526785	GSM3526786	GSM3526787	GSM3526788	GSM3526789	GSM3526790	GSM3526791	GSM3526792	GSM3526793	GSM3526794	GSM3526795	GSM3526796	GSM3526797	GSM4548691	GSM4548692	GSM4548693	GSM4548694	GSM4548695	GSM4548696	GSM4548697	GSM4548698	GSM4548699	GSM4548700	GSM4548701	GSM4548702	GSM4548703	GSM4548704	GSM4548705	GSM4548706	GSM4548707	GSM4548708	GSM4548709	GSM4548710	GSM4548711	GSM4548712	GSM4548713	GSM4548714	GSM4548715	GSM4548716	GSM4548717
AKT1	10.1145	10.433	10.6444	9.90714	10.1815	10.7555	11.6557	9.77026	10.1276	9.22435	10.2301	11.8056	9.04422	13.4404	9.20099	9.56696	9.09316	9.19047	11.7169	12.7131	9.03436	10.3865	13.1527	8.98183	9.20685	9.92146	12.6239	12.57	8.97616	11.3735	8.60371	9.10817	10.791	9.07443	12.8701	9.18611	9.13537	11.2972	9.89234	8.95528	9.54061	8.51371	12.3283	12.3109	11.1725	12.1202	9.2636	9.46684	12.3833
TNF	7.37613	7.36972	7.38476	7.47271	7.48069	7.45206	7.53229	7.61477	8.18079	7.87221	6.75317	7.38471	7.86524	7.26184	7.15356	7.14293	7.83979	7.6652	6.84176	7.24466	7.51001	7.50085	6.29454	7.22307	7.68503	7.47496	6.90334	7.46162	7.32426	6.86872	7.34025	7.86939	7.57197	7.24066	7.10002	7.4263	7.55028	7.52957	7.30102	8.07861	7.66979	7.60895	7.15292	7.91322	7.18454	7.0292	8.40317	7.9117	7.78094
IL6	1.70139	2.38252	1.7605	1.70271	1.71761	4.34745	1.31749	2.62665	2.75538	2.7742	2.22661	1.29912	2.91049	3.18814	1.39984	2.26158	1.63209	1.86305	1.97866	3.70657	2.4124	1.98453	1.14455	1.58376	1.18457	1.53687	2.91918	2.95918	1.79935	3.53413	2.37586	2.56209	2.31071	3.7748	5.06402	2.36491	2.70143	2.48892	2.46558	2.05311	1.86644	1.41736	1.48047	1.15701	2.34223	2.58255	1.96291	2.21567	2.4179
TP53	4.70071	4.83817	5.09843	4.39316	4.86238	4.24188	4.93354	4.69389	4.59149	4.27898	3.59895	4.83806	4.55477	3.56901	5.5243	4.99667	5.07709	4.96364	4.70128	4.60974	5.32086	4.84906	3.75044	5.01821	4.8479	4.87215	4.23773	4.23424	4.58955	4.65361	4.51893	4.87215	4.31161	4.68964	3.24463	5.56018	5.41397	5.1734	5.11614	4.75721	4.64908	4.63063	3.64101	4.80493	4.72957	4.65648	4.69836	4.86554	3.37975
ALB	1.77103	1.53027	1.51033	2.37552	2.16505	1.61328	1.71015	1.62794	1.60429	1.79044	1.55834	1.71626	1.55063	1.73125	1.55052	3.69965	1.64475	1.88253	1.63033	1.81588	2.0769	1.6185	2.47798	2.20069	2.10176	1.89575	2.10027	2.10176	1.43331	2.17377	1.37229	1.43461	1.43557	1.54761	1.79289	1.44221	1.50714	1.63223	2.31441	2.39309	1.83674	2.04756	2.24422	1.70704	1.49557	2.1052	2.77881	1.57125	1.97779
FN1	3.67404	2.89056	3.11781	2.74364	2.2927	3.15223	2.71494	2.77622	2.68724	2.74434	2.75845	2.6921	2.69753	2.73763	2.70905	2.6356	2.73926	5.95739	2.69809	2.61372	2.70338	2.74289	2.513	2.56886	2.61814	2.57154	2.55372	4.17428	2.57158	2.53744	2.473	2.51948	2.47684	2.55761	2.56736	3.68833	2.61742	2.58986	2.6224	2.59377	2.56446	4.71491	6.15793	2.60385	2.54811	4.40113	2.57605	2.91647	2.55471
VEGFA	5.12085	5.08359	5.04583	4.82838	4.26941	6.26444	5.41077	5.30663	5.3413	4.52939	5.62588	4.35288	5.48089	5.27315	4.31713	4.3472	5.09902	5.47528	4.33324	5.81963	5.18469	5.32469	4.53253	5.64973	4.88003	4.7343	4.43784	4.81727	4.90859	4.75365	5.08475	4.38424	4.6243	5.41436	4.44087	5.20455	5.06616	4.92812	5.00791	5.44556	5.42106	4.73114	5.27155	5.72275	5.13898	4.9807	5.73985	5.50459	3.99283
IL1B	10.3565	10.2158	9.72033	10.0338	10.6292	10.8139	10.9986	10.1702	10.9247	10.0183	11.2788	10.5636	10.1517	11.0684	9.21222	9.74106	9.92291	10.3933	10.7684	10.5871	9.6342	9.99952	10.4486	10.7619	10.2631	9.97724	10.2829	9.99327	10.8934	9.94529	10.5165	9.85792	11.0018	9.65927	11.399	9.76334	10.0615	10.1853	9.95363	10.1911	10.7196	10.3392	11.0286	10.3296	10.6628	10.1568	11.7859	10.1804	9.71631
EGFR	1.96966	1.81809	1.48832	2.20151	2.36659	2.09687	1.77609	1.89371	1.92183	1.91699	2.17157	1.93564	1.8943	1.74551	1.90002	1.95578	1.92516	1.96496	1.91964	2.8639	1.72883	1.89274	1.72148	1.75841	1.72642	1.79774	2.02177	1.77216	1.79809	1.77248	2.01842	1.88263	2.85178	2.65036	1.77385	1.80895	1.70361	1.77813	2.04428	1.82164	2.16652	2.41105	1.80341	1.74494	2.33009	1.7516	1.73505	1.6975	3.04543
STAT3	7.11308	6.81472	6.91031	6.87854	6.76628	7.93992	7.50138	6.84725	7.55382	6.84837	8.37485	7.06937	7.04289	7.13452	6.36054	6.50163	6.69247	7.05713	7.15297	7.20257	6.85257	6.93361	6.76965	7.18988	6.67461	6.98114	6.73515	7.17141	6.69281	6.4039	6.76677	6.48052	7.22463	6.72066	7.00024	7.037	6.94705	6.83275	7.23814	6.85986	7.11012	7.05829	6.99195	6.91622	7.57962	7.06962	7.89035	7.2195	6.21591
JUN	4.7731	4.66432	4.33728	4.77174	5.89901	5.76727	4.64817	4.43829	3.96152	5.31007	4.68956	4.81992	5.31371	3.5634	5.68009	6.34417	6.01518	5.71951	3.78662	5.39251	5.91885	5.07491	4.3933	5.53734	5.57604	4.82103	4.01747	5.0151	5.12747	5.11088	6.15975	6.08799	4.88087	5.38137	2.02795	5.51548	6.02812	5.50206	5.73838	5.54831	5.27781	5.51634	3.36468	4.64729	5.14223	4.365	4.98674	4.69424	3.87795
MYC	5.976	5.76805	6.01363	5.45676	5.98042	6.78339	6.45215	6.03889	5.73887	5.66508	5.28795	5.95028	6.41098	5.46479	6.42262	6.34523	5.85977	6.52449	5.8629	5.6282	6.05502	5.78561	5.62377	5.96936	6.05509	6.35779	5.56159	5.61719	6.20249	6.18228	6.21806	6.36324	6.00757	6.00704	5.53397	6.01081	5.95926	6.3359	6.03176	6.96592	6.10185	5.80908	5.76232	5.95395	5.74216	6.16722	5.68738	6.17377	5.21064
MMP9	10.1753	9.58537	12.2222	9.79467	10.6715	12.1184	11.646	10.4354	9.92499	10.2748	13.8664	11.7441	10.4448	11.7123	8.36381	9.73592	10.6942	11.5268	10.6441	11.3742	9.88167	10.7966	10.6771	10.6844	8.10062	9.64185	10.8294	10.3394	10.053	10.8168	11.1847	8.85549	11.578	9.46131	10.7906	10.7537	10.8694	10.8044	10.655	9.81823	9.7803	11.6724	11.4917	9.63799	12.3293	12.0081	10.7015	12.1987	10.5427
EGF	2.60465	2.94943	2.19639	2.50367	2.93279	3.14693	2.90516	3.31078	4.40077	2.1401	2.23681	2.7274	2.71994	4.427	2.25977	0.894347	2.46607	2.44558	2.69619	3.16091	2.2394	2.84006	3.57613	2.67786	1.37013	3.34742	2.84912	3.23532	3.21391	2.96973	1.92996	2.04614	1.33145	3.22525	2.38728	2.207	2.88542	3.23054	3.53836	3.02543	2.56552	1.37877	1.40999	2.87446	2.41159	2.95235	2.4463	1.76162	1.39008
MAPK3	7.09034	6.80109	6.73769	7.0962	7.39823	7.25522	7.22336	6.64629	11.799	6.8031	7.67179	7.17901	6.6844	7.26554	6.23688	6.176	6.1269	6.92547	6.84562	6.9576	6.47722	6.33658	8.21439	5.97775	5.6158	6.72065	8.72128	8.22861	6.66184	7.08489	5.39348	6.13409	7.25437	5.6294	8.99637	6.71229	7.05618	7.06692	6.72065	5.7695	6.27845	6.36142	7.62876	7.50276	7.55368	7.55724	6.16679	6.85786	9.29213
CASP3	7.4073	7.25267	7.50802	7.52938	7.71813	7.98114	7.02147	7.7496	7.73291	7.82378	7.07972	7.37542	7.58616	7.42972	7.57405	7.84207	7.8328	7.70173	7.54689	7.4298	7.89231	7.75438	7.02152	7.67343	7.91959	7.45017	7.47615	7.65775	7.62254	7.45312	7.88135	7.96717	7.80456	7.82289	7.56607	7.58722	7.97886	7.57945	7.49267	7.89501	7.53347	7.81959	7.44557	6.89743	7.55534	7.51133	7.66789	7.42808	7.51456
HIF1A	6.86452	6.57586	6.84069	6.92381	6.04145	6.69079	6.29184	6.52506	7.43185	6.5725	7.18657	6.82577	6.77359	6.9456	6.64883	6.19131	6.48053	6.95384	6.61307	6.42583	6.21979	6.30216	6.63963	6.94742	6.7068	6.67553	6.35483	6.22862	6.81337	6.6627	6.79615	6.80157	6.98113	6.95304	6.95317	6.71743	6.43507	6.386	6.42943	6.74155	6.89332	6.8202	6.78113	6.63284	6.86087	6.8486	7.35498	6.30181	5.41094
CXCL8	3.52035	3.12856	3.36932	3.05681	3.96357	6.80702	4.18153	6.0181	2.0572	5.21628	3.29513	2.99021	3.95337	3.72991	4.29221	2.74827	3.63625	5.98825	2.72987	3.86184	5.16692	4.10136	5.72065	4.68917	3.85662	3.3244	4.9865	6.17322	4.04795	4.46658	3.74485	2.96255	5.52909	4.5716	5.41621	1.27797	2.94708	2.69424	1.66969	4.49988	5.48547	4.62662	5.54798	3.91877	4.43405	4.39964	3.41333	4.03011	4.56591
IGF1	2.94788	3.25099	3.62423	2.77434	2.81039	0.756604	2.52332	2.02	1.28769	1.44933	2.40023	3.03411	2.44228	2.99791	2.25168	4.64357	2.70005	3.41259	2.75175	3.34381	3.44491	2.24309	3.86329	2.67674	2.49607	2.26938	3.86472	3.40365	2.11149	2.95545	2.01739	2.67515	2.77426	2.04272	4.09781	2.02214	3.32432	2.77428	2.34974	1.58001	1.62584	1.45672	3.80885	2.73247	2.89173	3.20013	2.20189	2.49404	3.55083
FGF2	2.78452	2.57907	2.6385	2.60818	2.02504	2.34709	2.3755	2.328	2.303	2.38421	2.30192	2.33744	2.29039	2.35068	2.33	2.32532	3.03208	2.32704	2.33232	3.01423	2.87688	2.33786	2.84747	2.19921	2.24182	2.19433	2.24766	2.97131	2.25861	2.19989	2.72013	2.16392	2.1716	2.20494	2.70129	2.33537	2.21272	2.40577	2.24843	3.71533	2.24127	3.33879	2.24639	2.29003	2.17377	2.69125	2.75553	2.53237	2.26235
CD4	7.0852	7.42728	7.39922	7.43249	7.12528	6.13801	7.71572	7.3073	6.8078	6.87291	5.76544	7.31491	6.98895	7.20182	7.07406	7.17484	6.87942	7.41792	7.58085	7.63344	7.13051	7.45895	7.12994	7.79123	7.54566	7.01699	6.19808	6.58849	7.2285	7.43155	7.21738	7.22636	6.38379	7.0588	6.59841	7.00004	6.71639	6.49266	7.08679	7.20907	6.84794	7.5887	7.33806	7.83799	6.99699	7.1923	7.31895	7.2397	6.79939
CD44	9.1289	8.72107	9.46387	8.0493	8.10031	9.61567	9.16075	8.52358	8.67625	8.07303	8.68311	9.11188	8.41625	10.0063	8.78952	8.85207	8.69677	8.93568	9.25705	9.64	8.45841	8.87951	9.97863	8.69551	8.77791	8.74675	9.61292	9.44519	8.57035	8.96741	8.47119	8.81476	8.84454	8.42948	9.79368	8.47504	8.43473	8.7253	8.6981	8.50554	8.42664	8.55733	9.45347	9.48279	8.84595	9.15697	8.59275	8.15855	9.576
IL10	3.30531	1.9435	1.97426	1.99561	2.21711	1.99952	1.55685	2.45689	3.13072	3.00388	1.42721	2.17757	1.46914	1.94407	1.47664	4.38471	1.48483	3.3661	1.45557	2.31344	1.5925	2.81741	1.70221	3.33781	3.66182	1.6637	2.58429	2.73961	1.49834	2.64	1.48841	2.68111	3.00983	1.51767	1.47067	2.01171	1.54714	1.53653	1.77231	2.06884	1.51066	2.36166	3.85053	2.02759	2.79255	2.45537	2.33507	3.03757	4.30143
NOTCH1	5.90475	6.77633	6.77089	7.21614	6.27369	7.23822	7.17464	6.50627	6.76735	6.27761	8.04337	6.80057	7.13195	6.89761	6.06332	5.97516	6.4795	6.64741	7.11685	6.81093	6.27324	6.72244	6.66019	6.94707	6.20845	6.43299	6.34552	6.62887	6.75526	6.47235	6.60632	5.64217	6.71372	6.4116	6.47094	6.75868	6.75397	6.77735	6.80846	5.99737	6.85223	6.5345	6.59999	6.32173	7.23613	6.95444	7.44121	6.68975	6.63642
CCL2	3.06523	2.02353	3.11197	2.26103	4.33257	5.81693	3.57063	3.23311	8.66156	2.26639	1.20818	1.59014	1.4847	5.4313	3.73812	3.70737	3.69129	3.91681	3.31195	3.77512	3.16046	3.0657	2.88883	3.11092	6.35703	2.38408	2.53899	2.89131	2.67425	3.35094	2.08448	3.66459	2.46233	2.96153	3.49577	4.66244	4.98841	5.05503	3.92712	2.31411	5.48754	2.4495	2.56216	2.31186	1.96727	2.87728	9.49195	2.22918	2.63427
PTEN	8.3876	8.33356	8.26441	8.15031	7.60875	7.8054	8.19645	7.78251	7.98676	8.29466	9.23274	8.10534	8.47595	8.20643	7.58231	7.56294	7.78213	8.16201	8.15928	8.03186	7.91286	8.07352	8.32726	8.21928	8.11398	8.01914	7.98149	7.95641	8.38034	7.8693	8.277	7.63255	8.75252	8.17258	8.57749	7.73683	7.75984	7.67222	8.07985	7.68483	8.2027	8.0744	8.08559	7.7545	8.87486	8.41569	8.43018	7.64563	7.42224
ESR1	2.44589	3.00076	2.60829	2.54319	2.9008	1.7215	2.50605	2.19819	3.3162	3.11028	1.89455	3.94793	2.74755	1.99317	3.11198	2.2336	1.91552	3.25244	1.90407	1.89383	2.37826	1.90184	3.04253	1.91254	4.51364	2.57589	2.39921	2.43475	2.79843	3.64794	1.91303	2.95361	3.17655	2.57652	1.88189	2.06576	2.15782	1.77104	2.938	2.49411	1.74667	2.14431	2.3962	1.89729	2.24244	2.50601	2.00208	2.42351	2.20734
CDH1	3.23099	2.88128	2.43694	2.48364	3.33771	3.29507	3.70917	1.87204	3.73548	1.95325	2.22402	2.7755	2.53566	2.67479	2.07928	4.06917	3.54602	2.14185	1.73637	4.24169	3.83133	4.15964	2.92957	3.4745	4.48487	2.36899	1.82207	2.52444	2.13802	3.5048	3.63501	3.19732	2.14545	3.3888	2.22265	1.86086	2.41024	3.48855	3.10816	3.08731	3.80748	1.79521	2.96645	4.53843	1.99702	3.63741	3.6258	3.74276	2.13801
CCND1	2.29447	1.84101	2.03083	1.83917	1.60617	1.82306	1.68954	1.68928	1.93952	2.14092	1.67657	1.72113	1.79937	2.08229	2.38244	1.99795	1.95179	1.96519	1.70678	1.63505	1.7348	1.81044	1.89453	1.96189	2.25686	1.8522	1.87003	1.81015	1.79027	1.73027	1.69746	1.95931	1.7672	1.73413	1.75239	2.07233	2.06912	2.07151	2.15568	1.89825	1.78421	1.96754	1.84068	1.75133	1.69843	1.74024	1.78713	1.71034	1.91588
TLR4	8.76607	9.06443	9.41906	9.10805	8.67971	10.2562	9.46218	9.19063	9.62786	9.03603	10.957	9.46831	9.38249	9.43863	8.26527	8.52439	8.94966	9.38179	9.20583	9.07086	8.73958	9.13806	8.98862	9.61129	8.97261	8.93483	9.11086	8.75839	9.16567	8.61024	9.53556	8.40031	9.52679	9.39706	9.6905	8.89774	9.31047	9.09539	9.01915	8.71487	9.53102	9.63451	9.34597	8.89353	9.87826	9.08081	10.0297	9.11587	8.87621
MMP2	1.94424	1.39739	1.90502	1.5197	1.39673	3.34977	1.68293	1.72313	1.65119	1.74371	1.68421	1.67967	4.14362	2.23326	1.83112	1.70715	1.69288	1.77331	1.67926	1.70371	1.71953	1.68852	2.6297	1.68144	1.75338	2.86029	1.6581	2.63241	1.59516	1.67753	1.5669	1.86048	1.64274	1.63513	1.99218	1.58931	1.63131	1.67061	1.59377	1.739	4.0751	1.73168	2.92383	2.37617	1.85964	1.66112	1.62971	1.66683	1.71555
TGFB1	8.87636	8.76544	8.78658	9.45835	9.54569	8.57239	9.66363	8.67376	9.52274	8.61777	9.52164	8.89612	8.74363	9.09953	8.53968	8.63158	8.64518	8.77736	9.275	9.70636	8.92194	9.05735	8.95487	8.77532	8.52749	8.9777	9.15313	9.2282	8.73843	8.72182	8.6173	8.50501	8.84866	8.41057	8.91493	9.31577	9.16146	9.0557	9.47363	8.28533	8.88662	8.44833	8.60707	8.62924	9.37803	8.98939	9.65306	9.12306	9.00501
IL4	3.79693	3.908	3.9603	3.78588	3.86045	3.89196	4.53415	4.65147	4.05131	4.64676	1.21644	1.21536	3.53009	4.00978	3.88377	4.21368	3.82181	4.48344	3.42709	4.28247	5.02409	5.5114	4.30294	2.52182	5.25152	3.81199	3.45532	3.14554	3.85837	4.06098	4.42411	2.54281	4.67574	5.89436	3.6963	4.65108	4.73032	4.49185	3.73235	4.34043	2.05795	3.09455	3.27437	2.25926	3.79584	3.1504	3.44251	4.63731	1.01442
CD8A	7.83839	8.66945	9.13044	8.45975	8.68465	9.16301	8.71156	8.18285	9.06495	9.14961	7.84044	8.28525	8.57904	8.42154	8.70611	8.46506	9.02777	8.62462	8.98912	9.20631	9.58994	8.64812	8.80549	9.07315	8.50475	8.75017	8.865	8.60957	8.2302	8.88305	8.64411	8.82148	8.91682	8.81835	8.26323	8.97456	8.71221	8.90561	9.49622	8.95873	8.49589	9.74933	8.49535	9.20347	8.34194	8.38214	8.44098	9.06812	8.39245
SPP1	3.72555	3.37652	3.92851	3.8356	4.84429	4.76052	3.90783	2.86572	3.00811	3.52558	5.18969	2.91405	3.99309	5.63594	3.19103	3.02818	4.29125	6.73671	2.95299	3.01432	4.88955	5.43786	3.64848	3.48255	2.73496	6.05629	3.29148	4.25151	3.18212	2.74545	5.32209	3.04162	6.10866	4.72762	4.48248	3.01221	4.42659	5.57579	4.4676	3.53229	4.80584	3.76617	4.06775	2.33663	4.61453	4.85472	2.52814	3.80597	2.80643
PTGS2	6.70043	6.07641	6.0052	5.70897	6.04772	7.78327	6.88466	6.44241	7.02631	6.27813	7.1149	6.34595	7.2375	7.06846	4.88821	5.70388	5.97621	6.60628	6.44001	6.43757	5.85401	6.19488	6.7938	7.3353	5.82412	5.96642	6.32802	5.57886	6.4179	6.05438	6.21794	5.40438	6.95057	6.46458	7.14679	6.25866	6.57381	6.64224	6.14049	6.52253	7.00502	6.52656	7.23069	6.13779	6.94539	5.93055	6.90896	5.57486	6.08718
IL2	1.47616	2.02521	1.45173	1.57835	1.60917	1.63691	1.34396	1.32591	1.38646	1.33657	2.36448	1.37038	1.34542	2.29162	1.31431	1.39933	1.73228	1.39629	1.35022	1.38399	2.42375	2.21915	1.27523	1.21394	1.20339	1.32207	1.28077	2.17629	1.2613	1.25388	1.31764	2.17517	1.53495	1.37253	3.01485	1.24925	1.71511	1.20497	2.29394	1.40753	2.10814	1.23402	1.34673	2.44016	1.9505	1.95344	2.14458	1.2065	2.29523
CXCL12	3.23771	1.85759	2.81021	2.12595	2.5629	1.56615	2.08813	2.72526	2.98171	1.74987	2.5019	1.89504	2.97316	2.06784	1.75077	2.76646	3.22789	2.40419	1.66625	1.65011	2.3313	2.62836	2.60011	2.37648	2.75947	1.75803	1.84056	2.8354	2.17162	2.58618	1.71557	2.52372	2.33067	1.97037	3.31919	1.84422	2.17943	2.01619	1.79469	4.37315	2.57954	1.79973	2.74011	3.00578	2.42637	2.71197	1.84662	2.28605	1.92435
PECAM1	10.066	8.94762	9.9688	8.87724	10.3388	9.86389	9.35876	10.0591	9.61119	9.16621	10.417	9.23167	10.3033	10.2736	8.47967	9.52913	9.77747	9.22565	9.40394	10.6076	9.8633	9.96817	10.2427	10.3749	9.12347	9.36254	9.22601	10.19	9.83403	8.96392	9.21803	9.49169	9.97652	9.2605	9.24259	9.05305	9.07243	9.76554	10.4927	9.12657	10.6772	9.85555	9.55216	9.34426	10.7104	10.2759	10.01	10.1163	9.39234
ICAM1	7.22574	7.48205	7.34993	7.14406	7.07273	8.40008	7.63514	7.0894	8.42391	7.35174	7.77365	7.78759	7.29713	7.99684	6.65863	6.60327	7.36237	7.74909	7.7934	7.72193	6.86922	7.23125	6.67807	7.83574	7.10906	6.86469	7.05505	7.37394	7.78419	7.05503	7.48878	7.01076	7.43901	7.01378	7.69472	7.23093	7.11849	7.24561	7.47109	7.17998	7.43168	7.33163	7.08187	7.22899	7.89678	7.72284	8.9921	7.56328	6.84787
RHOA	9.05533	8.68865	8.61366	8.91921	8.99919	9.45626	9.14617	8.78501	8.70856	8.75322	9.63162	9.03502	8.8723	9.74053	8.33519	8.77785	8.62732	8.8024	9.15919	9.50021	8.64835	8.77291	9.3553	8.57894	8.74306	8.8775	9.73709	9.6159	8.63963	9.09014	8.53585	8.67887	9.2572	8.61437	9.92104	8.47739	8.53921	8.66859	8.58457	8.6662	8.88794	8.54939	9.24923	9.311	9.34074	9.40673	8.91031	8.98019	9.8283
FOS	8.75066	8.9581	7.99214	8.34175	9.48674	9.88399	9.28805	8.57634	8.67175	8.86416	10.4621	8.65332	9.747	8.49062	8.05134	8.50342	8.8159	9.30982	8.69593	9.0669	8.16314	8.91579	8.9355	8.47634	8.23462	8.64503	9.05011	9.04783	8.91782	8.76569	9.01375	8.70968	9.70813	8.91166	9.47915	9.12575	9.43673	9.26705	9.7702	7.59458	9.02014	8.16356	8.85694	8.07376	9.17795	8.40842	8.68552	8.02875	8.16075
ANXA5	10.5639	10.558	10.759	10.8369	10.6812	11.1254	10.8004	10.7373	11.7152	11.0205	9.50925	10.7884	11.2027	10.7237	10.472	10.9178	10.6476	11.1002	10.3754	11.0621	10.8502	10.6267	9.73305	11.1254	11.2079	10.6761	9.96925	10.3632	10.7425	10.4093	10.8524	11.2954	10.5382	10.7434	9.98848	10.9946	11.227	10.9311	10.9591	11.0385	10.687	11.0717	10.3168	10.8131	10.7095	10.9092	11.6028	10.851	9.63761
ITGB1	5.13233	5.25996	5.15145	5.03158	5.10975	5.73099	5.25373	5.16272	5.18946	5.65319	4.77032	5.07188	5.24728	5.22289	5.17938	5.00603	5.20026	5.11414	5.0933	5.1465	5.87382	5.18	5.17541	5.47695	5.46079	5.30664	5.26831	5.24196	5.26807	4.89843	4.99337	5.20892	5.42781	5.44263	5.5886	5.56651	5.01946	4.82418	5.11287	5.6358	5.31296	5.78731	5.21982	5.48073	5.13555	5.1224	5.23689	5.11289	4.83825
SMAD3	8.52403	8.78252	8.83338	9.21728	8.16276	8.27624	7.91676	8.57531	9.00527	8.99837	7.72707	8.38871	8.55091	8.31781	9.07158	8.99077	9.23639	8.9192	8.53073	8.44353	9.09675	8.77202	7.88802	9.24884	9.1839	9.31218	8.13539	8.36716	8.76224	8.4513	9.10822	9.02837	8.61081	8.98126	7.5066	8.77288	8.77321	8.79276	8.99522	9.01101	8.68296	8.98693	8.07433	8.25504	8.68072	8.68992	8.76909	8.68748	7.84328
SMAD2	3.61801	3.3669	3.46755	3.2453	3.71669	3.97356	3.8655	2.40153	3.4444	3.53375	3.43522	3.99206	4.36286	2.49016	3.86186	4.0362	4.22468	4.45711	2.49819	2.14153	4.08043	3.91493	4.1426	3.55232	2.96855	3.88078	2.34264	3.46951	3.43119	3.94576	2.59789	3.52146	3.14906	4.14141	3.3368	3.6235	3.81182	2.93399	4.19481	3.6532	4.02272	3.66438	5.9126	4.62851	3.60701	3.57999	2.4253	3.35444	1.86168
MTOR	6.70348	6.39869	6.51319	6.41539	6.42052	6.76228	6.73876	6.31915	6.71799	6.58514	6.48476	6.23395	6.74522	5.88475	6.45506	6.92691	6.83038	6.52332	6.31507	6.28654	6.96024	6.71322	5.11047	6.8243	6.64615	6.55384	6.10314	6.4466	6.60815	6.39513	6.45455	6.41505	6.40609	6.55586	6.47505	6.74306	6.88421	6.77944	6.8113	6.55221	6.51071	7.00193	6.28042	6.23909	6.56881	6.2577	6.72198	6.75142	7.21044
EP300	7.92571	7.57855	7.64327	8.0472	8.16892	8.13786	8.1655	7.78787	7.84491	7.68419	8.77824	7.68614	8.48775	7.4191	7.76973	7.74149	8.0151	8.19911	7.9673	7.39448	7.73659	8.05227	7.70062	8.47352	8.16569	8.18203	7.53453	8.01171	8.18481	7.82318	8.13885	8.0169	8.07467	8.35451	7.66305	7.5024	7.48674	7.27889	7.49394	8.20751	8.22723	8.34047	8.04627	8.12563	8.2845	8.32057	8.29986	7.98809	6.66006
IFNG	3.63403	4.21113	3.83693	3.77886	4.05626	4.51913	2.47456	4.15103	4.46545	6.1417	1.46786	3.42987	3.899	3.36328	4.82795	3.74775	5.75347	3.85373	3.11538	3.70768	5.2617	4.94617	4.00131	4.64852	5.18034	1.09247	3.32345	4.90931	3.89155	3.16684	4.69828	5.38192	5.46874	5.55302	1.0751	4.18686	4.32707	3.57501	4.23917	4.96127	4.15387	5.64065	3.82057	5.02213	3.17362	3.94109	3.24855	3.34337	4.05352
HGF	3.68437	3.5933	3.66113	4.70015	4.5531	3.7888	4.15571	4.81654	3.73645	4.30931	4.83459	4.71618	4.3325	3.46624	3.73338	3.66601	3.7409	4.14715	3.60794	3.92335	3.51396	3.60116	3.07518	4.57231	4.20279	3.19112	2.86055	3.11986	4.24595	3.09387	4.29946	4.41876	3.77316	4.5871	3.06905	4.50159	4.71336	4.49378	4.6873	4.21328	3.212	3.79048	3.35261	3.57878	3.97298	4.19804	4.03852	4.17017	3.51871
CREB1	6.65319	6.54958	6.66812	6.82439	6.7172	6.61232	6.82179	6.66091	6.58888	6.63184	7.17518	6.52618	7.07665	6.67038	6.52511	6.46084	6.71482	6.79365	6.50952	6.34365	6.5209	6.69446	6.27303	6.83604	6.63178	6.73085	6.42676	6.60707	6.91043	6.71867	7.10116	6.95391	6.81688	6.71292	6.71847	6.50685	6.79549	6.63155	6.7699	6.66844	6.87802	7.10445	6.94126	6.48537	6.83834	6.58973	6.65928	6.28302	6.40901
CXCR4	12.5996	12.5915	11.7535	11.7143	11.794	11.7018	11.6961	12.4951	12.283	11.9978	11.516	12.0341	12.5345	11.348	12.5125	12.6928	11.9045	12.25	12.2249	11.5427	12.1743	12.4606	11.681	12.6126	12.3681	12.5018	11.4923	11.6989	12.4907	12.3084	12.6681	12.3195	12.0418	12.7088	11.422	11.9078	12.0528	12.078	12.7302	12.0977	12.2636	12.3239	11.868	11.8796	12.4378	12.1933	12.5303	12.0808	10.7966
SIRT1	6.62354	6.66998	6.70439	6.9774	6.81681	6.69493	6.56754	6.6202	6.23243	7.1747	6.19314	6.61283	7.1871	6.22113	7.16419	6.61898	7.1494	7.2089	6.47784	6.85611	6.97666	6.78303	6.27688	6.99092	7.10342	6.40187	5.91831	6.19967	6.59352	6.93541	6.94501	7.14342	6.80926	7.22167	6.17216	7.34968	7.17466	6.90902	7.15999	7.05303	7.06346	7.01587	6.44975	6.55351	6.524	6.73372	6.16695	6.45506	6.16601
COL1A1	2.74091	2.00816	2.68327	1.07801	2.21508	2.09399	3.28812	1.92183	1.87893	1.93983	1.96956	1.89474	1.86023	1.93409	1.87576	1.91848	1.8896	1.91951	2.98349	2.02307	1.89517	1.88877	1.92487	2.37406	1.95088	1.90861	1.91693	1.93105	1.91421	1.95243	4.0115	1.89749	1.90886	1.93062	2.09145	1.89533	1.89694	1.91834	2.48917	1.92459	1.91727	1.95845	1.97412	1.94608	1.91162	2.00085	1.92028	1.93333	1.96752
NGF	4.87453	4.20684	4.58698	3.49038	2.61503	4.27513	4.04593	4.33298	3.31338	4.68762	4.45435	3.47949	2.66722	5.01656	2.13839	4.3893	4.98089	3.28938	4.00799	4.59598	3.496	4.77971	4.72286	3.41207	2.2557	4.50087	4.19293	4.49699	2.69379	4.53869	4.67338	4.17859	4.26151	2.5691	4.45577	2.38957	3.18177	5.1195	2.91246	4.23324	3.66123	3.12823	4.73881	4.0388	4.1564	4.33166	3.99024	4.2481	6.30076
TIMP1	9.5248	9.23988	9.42788	9.10658	9.53894	10.0513	10.0731	9.39354	9.9727	9.07279	9.55556	9.59181	9.54431	9.58266	8.76482	9.07824	9.03826	9.39106	9.78534	10.0678	9.16494	9.37016	9.31206	9.31354	9.29481	9.58351	9.76488	9.55575	9.03532	8.99266	9.15863	9.11141	8.94634	9.20091	9.58161	9.45753	9.26027	9.67165	9.63024	8.95338	9.19483	9.07994	9.2558	9.20771	9.72186	9.26122	9.75738	9.82284	9.67949
BDNF	1.85818	2.03181	1.80136	1.50525	1.45485	2.09457	1.78059	1.72347	1.76707	1.74412	1.70451	1.74084	1.73489	1.72115	2.23211	1.72534	1.75314	1.74057	1.71733	1.69284	1.71943	1.73706	1.70488	1.71239	1.7329	1.7336	1.83383	1.74001	1.7139	1.68104	1.67941	1.64802	1.69915	1.70563	1.7021	2.76051	1.7273	1.71153	1.7305	1.78221	1.68333	1.72306	2.53662	1.70261	1.67179	1.69934	1.68901	1.67077	1.70529
CYCS	7.43239	8.00627	7.87207	7.78111	7.61454	7.091	7.08202	7.56533	7.93633	7.97765	6.32583	7.48874	7.93657	7.12909	7.87641	8.31876	7.92293	7.87727	7.18642	7.73511	8.05765	7.8471	7.49104	7.91115	8.30817	7.94384	7.13587	7.92693	7.74261	7.58106	7.78446	8.30095	8.20155	8.1343	7.33287	7.89578	8.14042	7.47923	7.19583	8.28571	8.13548	8.06303	7.42926	7.75405	7.63665	7.61492	7.38248	7.19501	6.30292
CSF2	1.44478	1.52579	1.53167	1.47857	1.45429	1.45549	1.25765	1.22736	1.21003	3.57171	1.22227	1.20623	1.22169	3.25637	1.33067	1.18163	1.23055	1.19216	1.2047	1.13269	1.21634	1.2217	1.27219	1.28171	1.3063	1.29624	1.2955	1.31833	1.27188	1.75802	1.25439	1.25451	1.24024	1.25705	1.27567	1.36022	1.34224	1.31279	1.33455	1.31892	1.28073	3.08695	3.30275	1.30883	1.85118	2.48275	1.26731	1.25738	1.25557
VCAM1	2.41899	1.08207	2.23351	0.795394	3.36967	1.94585	1.7006	1.8038	1.73296	1.84513	1.7903	1.76272	1.66901	1.83185	1.7046	1.79188	1.74128	1.80929	1.76818	3.08234	3.18403	2.13844	1.65458	1.6468	1.67532	1.6191	1.63159	1.65013	1.6128	1.6542	1.58923	1.59225	1.63785	1.65027	2.31447	1.60336	2.00282	2.71362	2.16766	1.64387	1.63118	7.38096	1.70582	1.6707	1.6187	1.63479	2.05496	1.66236	1.6844
RUNX2	5.42806	5.93012	6.17074	6.23576	6.22959	5.45063	6.20399	6.30521	4.76769	6.00753	6.44811	5.40458	5.59968	5.71712	5.69393	5.89296	6.30173	5.78735	6.19011	5.86192	6.28861	6.03379	5.69389	5.96673	5.67731	5.99832	4.42333	5.13172	6.35913	5.91291	6.17907	5.91552	5.63	6.25002	5.12386	6.19555	6.22382	6.21183	6.14426	6.01421	6.05527	6.05875	6.06275	5.13267	5.78067	5.92274	5.24614	6.44564	5.06242
TLR2	12.0065	11.2719	11.1513	12.0301	12.015	12.6288	11.7986	11.8972	12.3614	11.7603	13.3687	11.8342	12.5873	11.7765	11.2532	11.3498	11.7048	12.2186	11.8972	11.5392	11.5446	11.7779	11.4558	12.427	11.9315	11.8003	11.2176	11.5313	12.2391	11.739	12.1579	11.3024	12.4505	12.1602	11.6636	11.4484	11.782	11.7918	11.867	11.6508	12.3795	11.8438	11.5165	12.0196	12.2294	12.2657	12.466	12.1274	10.7607
CASP8	7.60145	7.25111	7.7736	7.40446	6.68318	7.57422	7.64374	7.34277	7.57256	7.30431	8.43824	7.1533	7.69376	7.21645	7.34029	6.9008	7.30246	7.31481	7.63504	7.00408	7.41346	7.44477	7.03396	7.65598	7.27192	7.54194	6.97286	7.31336	7.73617	7.28553	7.58298	7.17263	7.81017	7.41022	7.06673	7.40912	7.27841	7.20501	7.40178	7.47387	7.53836	7.7055	7.57458	7.04748	7.74021	7.48965	7.87566	7.96738	6.59517
MAPK1	9.46694	9.10946	9.27817	9.3984	9.56823	9.8836	9.61013	9.37383	9.23515	9.5835	10.3583	9.56465	9.73341	9.38869	9.11668	9.07815	9.60319	9.48228	9.56265	9.36936	9.20015	9.37947	9.43382	9.4618	9.21642	9.19444	9.43092	9.32439	9.59224	9.37902	9.73727	9.29919	9.77864	9.34516	9.60846	9.76944	9.49529	9.54465	9.91313	8.99178	9.33447	9.38885	9.47186	9.31634	9.90746	9.53776	9.35849	9.2742	8.89205
MAPK14	7.63832	7.71196	7.87231	7.33065	6.65724	7.66133	7.88038	7.31536	7.85479	6.88555	9.10521	7.7976	7.41996	7.82262	6.81102	6.9345	7.18625	7.55827	7.71592	7.39764	7.01264	7.13421	7.37943	7.8203	7.21937	7.31517	7.79827	7.27661	7.51452	6.92719	7.20491	7.04176	8.0898	7.31575	8.6247	6.98217	7.15843	7.19537	7.26314	7.25416	7.60837	7.75573	7.85063	7.10217	7.96477	7.54578	8.3824	7.54457	6.90182
IL17A	2.17513	3.34931	2.44567	1.8065	1.78379	1.81033	1.66469	1.69031	1.71671	2.14998	4.0639	1.68821	1.65705	3.9134	1.9542	1.7173	3.52934	1.71875	1.90231	2.7438	1.67256	1.81883	1.11533	2.1953	1.09917	2.77253	1.14336	2.53927	2.21855	2.29325	3.15299	2.59606	2.79056	3.03799	3.69331	1.09903	1.37161	1.10459	1.74938	2.99235	3.04592	1.10217	1.13439	2.43675	3.08203	2.88577	3.16757	3.16658	3.42031
CDKN2A	5.21784	5.54707	5.39356	4.94385	4.83475	5.60719	4.49322	5.29431	4.34165	5.66416	4.54381	5.15473	4.83819	6.08161	4.95619	6.03978	5.31112	4.96614	5.22855	5.4947	5.45134	6.04385	5.75668	4.46463	4.59313	4.68976	5.79578	5.46365	4.61539	5.22195	4.54337	5.11341	4.97663	4.51186	5.82436	5.07629	5.80186	5.68266	5.45074	4.47257	4.57857	4.39782	5.35295	5.22413	5.28291	5.18002	5.61694	5.76125	6.59828
MAPK8	4.04436	3.94428	3.98552	4.57456	4.57198	4.05634	4.11855	4.43422	2.95647	3.79415	4.53492	3.58657	4.45617	2.80521	4.52988	4.53584	4.59278	4.38576	4.39233	4.44575	4.62668	4.72597	3.22403	4.80356	4.91785	4.45795	1.9556	3.78166	4.18704	4.53817	4.46739	4.26569	4.42778	4.83113	3.83194	4.5341	4.19559	4.33099	4.4068	4.61501	4.25593	4.55107	3.0571	4.77563	4.45514	3.97079	3.83776	3.73388	2.62641
MMP3	1.33691	1.07123	1.88888	0.363038	2.27576	4.36572	1.60589	1.7029	1.62524	1.73525	2.27925	4.04825	1.58245	1.72519	1.61777	1.70961	1.64516	1.7202	1.65964	1.75163	1.7445	1.63698	1.61825	1.60422	1.63309	1.5802	1.59898	1.61523	1.58761	1.63767	1.56296	1.56296	1.58641	1.61189	1.60148	1.56884	1.56097	1.60051	1.55765	1.60201	1.58964	7.16777	1.66947	1.62967	2.12677	1.59661	2.26096	1.61808	2.86311
SMAD4	8.15713	8.00752	8.0666	8.22783	8.11022	8.49227	8.29289	7.98526	7.92645	8.13829	8.30191	7.88139	8.36293	7.68003	8.54368	8.23263	8.44132	8.65364	8.19607	8.00582	8.23181	8.09862	7.84857	8.43679	8.39217	8.15295	7.41503	7.86559	8.57482	8.46454	8.42534	8.42733	8.23326	8.35969	7.57701	8.22926	8.05881	7.98893	8.23131	8.50717	8.39585	8.42679	8.05003	8.0812	7.95237	8.27307	8.16386	8.34857	8.12587
CAV1	4.39713	3.96343	3.93232	3.84163	3.86454	5.58887	3.85506	3.36437	3.93113	3.4832	3.83813	4.7438	3.4801	6.08761	2.9684	5.72273	3.35651	4.39141	4.73229	5.80646	4.32169	3.83542	6.0783	4.58416	3.70184	3.80768	5.45825	5.12	3.77892	5.08009	3.10491	3.68203	4.40628	3.51234	5.88625	3.58776	4.58758	4.64377	3.63893	3.28215	3.75032	3.17405	5.3433	6.1608	4.23042	4.70409	3.7909	3.64941	5.10516
PIK3CA	7.43686	7.73547	7.74821	7.64784	7.49644	7.36593	7.47298	7.36613	7.61139	7.91881	7.88721	7.45557	7.8302	7.46447	7.64418	7.36026	7.79665	7.75355	7.30064	7.00061	7.84535	7.40888	7.46655	7.97435	8.07733	7.7287	7.03996	7.22639	7.79835	7.43473	7.48606	7.36573	7.95133	8.0593	7.29236	7.44521	7.54231	7.47289	7.67634	8.0343	8.13822	8.05899	7.80888	7.69806	7.67737	7.54826	7.61514	7.25337	6.45058
RELA	7.68905	7.81473	7.83488	7.64937	7.71202	8.47798	8.14941	7.28013	8.19746	7.81797	8.03093	7.77383	7.83769	7.29967	7.94373	7.61573	7.77252	7.91537	7.88903	8.20711	8.17947	7.6288	7.28076	7.7527	7.59056	7.94023	7.43518	7.65664	7.77879	7.67636	7.70488	7.72896	7.74609	7.60524	7.60772	8.19669	8.23885	8.10398	8.17579	7.50587	7.80844	7.77613	7.38096	7.32551	7.92753	7.84824	8.061	7.91638	6.8768
SOX9	2.71142	2.60558	2.55008	2.91711	2.78362	2.04567	3.41202	2.99194	2.23386	3.56062	2.10842	2.20933	2.42569	2.13165	2.15678	2.21356	2.16119	2.21474	3.13496	2.2471	3.02079	2.68426	3.46273	2.22793	2.20925	2.24096	3.87656	2.25011	2.26106	2.5532	2.29296	2.19145	2.24953	2.23214	2.92549	2.26915	2.23744	2.76491	3.1035	2.27246	2.19357	2.23779	2.20389	2.87742	3.94221	2.19816	3.48087	2.18912	3.30907
IL1A	1.14498	1.12437	1.12988	1.14542	1.53085	1.17634	1.2453	1.17963	1.20327	1.1803	1.18353	1.18661	1.21757	1.17542	1.22383	1.16999	1.21443	1.17343	1.18467	1.22526	1.20524	1.19755	1.18619	1.17957	1.18478	1.19361	1.193	1.18487	1.17908	1.15772	1.193	1.17591	1.19173	1.17322	1.17436	1.23047	1.22946	1.81703	1.2057	1.20478	1.17855	1.16448	1.16432	1.17748	1.17996	1.19447	1.16824	1.17288	1.16173
LEP	1.2637	1.06521	1.462	1.36702	3.07731	2.98751	1.63935	1.59551	1.56668	1.62442	1.57692	1.58994	1.81552	1.61824	1.52841	1.57799	1.57752	3.94091	1.58496	1.63165	3.39168	1.56775	1.46117	1.47481	1.51973	3.86399	1.46714	3.17263	1.37725	1.43159	1.84506	1.34208	1.4477	1.67213	3.01781	1.44017	1.42134	1.39749	1.37392	1.52531	1.4248	3.03213	1.50515	2.08712	1.64615	1.44744	1.40132	1.48499	1.48418
BMP2	2.34442	1.93986	2.2842	2.19837	2.02734	3.98559	2.6508	1.76828	1.72356	1.77486	2.71205	2.92339	3.37681	1.78463	1.97046	1.85834	3.19814	2.83481	3.51057	3.07545	1.74131	1.72644	2.14047	2.10795	3.63704	2.08435	2.11237	3.56307	2.83521	2.37857	2.17647	2.85186	2.08349	2.10314	2.10762	2.0673	2.04846	2.64302	2.21083	2.10354	2.70342	2.15484	2.20601	2.13859	2.96305	2.09433	2.88217	3.29548	2.16918
CCL5	11.1347	10.7661	11.9646	11.3548	12.0488	11.7739	11.6207	10.9998	11.3934	12.3292	11.3197	11.1074	11.1597	10.9462	11.4246	11.2319	12.2414	11.1739	11.786	12.3211	12.1731	11.7188	11.6359	12.2376	11.9205	11.6174	12.0097	11.8407	11.5035	11.2448	11.2136	10.9786	12.1459	12.0396	11.119	11.6839	11.2148	10.9281	11.9013	11.7142	11.87	12.5257	10.9904	11.6423	11.0376	11.4593	11.3409	11.7712	11.6839
IL13	1.36056	1.31762	1.36506	1.44377	2.23834	1.50937	2.44117	1.41708	1.33137	1.43346	1.37793	1.35541	1.28496	1.43909	1.3227	1.38458	1.35749	1.4172	1.34958	1.71335	2.10189	1.79488	1.96396	1.36258	1.41311	1.34377	1.35948	1.37284	1.31501	1.87712	1.28671	1.29438	1.9069	1.34332	1.35275	1.30645	1.29787	1.7989	1.28772	1.38562	1.9188	1.39885	1.43757	2.27059	1.32737	1.3468	1.32871	1.35033	1.40392
CDH2	3.29599	2.84157	3.05069	3.04018	3.82895	3.95794	4.14637	4.04552	2.23157	3.58781	4.64981	2.99688	2.73872	2.95838	2.50413	2.95221	4.99226	4.03236	3.11196	3.1733	3.01873	2.60332	3.03382	4.11502	2.22772	3.2513	3.09851	3.10281	3.97125	2.77164	4.05352	2.46611	3.98887	3.08134	3.00363	3.43159	3.19006	4.84419	3.49195	2.45978	3.05008	3.53249	4.70771	3.12246	3.17511	3.01448	1.94994	3.87058	2.93406
THBS1	6.57725	5.12403	4.447	6.55112	5.76794	4.49672	5.75214	4.6631	5.70615	4.77809	6.11421	6.3348	5.59636	7.41663	5.19169	4.6989	5.1468	4.9459	6.17213	6.20088	3.94665	5.1009	6.92138	5.01802	4.70089	5.37261	6.93777	6.37081	5.35798	6.35671	5.29464	5.33412	5.83398	5.5788	7.28922	4.24503	4.16936	4.44883	5.13443	4.83961	5.20455	5.05895	6.36402	6.50131	5.69404	5.99856	5.42499	5.6008	7.79797
IL18	5.98619	5.17458	5.16667	5.61124	5.62176	5.78613	5.3443	5.61634	5.05352	5.88686	5.73998	5.53515	6.08009	5.61944	5.73185	5.02314	5.42007	6.09167	4.79057	5.33442	5.66184	5.89059	5.18073	5.81596	5.88521	5.04598	5.20968	5.28021	5.60132	5.10359	5.46731	5.69678	4.9651	5.9648	5.01479	5.8998	5.83014	6.01735	5.77711	5.92929	5.5934	5.75444	5.45594	5.90297	5.30415	5.66647	5.44522	5.6087	5.26197
BMP4	2.06419	1.88085	1.99979	2.15184	1.90317	2.57362	1.99661	2.03269	1.9957	2.07496	2.00522	2.02897	1.94851	2.06706	2.39976	2.00941	2.0129	2.02813	2.02098	2.07911	2.00136	1.99841	2.01112	2.02419	2.06767	2.00453	2.01683	2.01694	1.93293	1.98108	1.88351	1.90091	1.99879	1.97371	2.01121	1.99763	1.97728	1.95036	2.23	2.07426	1.97635	2.01855	2.04859	3.09589	1.97366	1.99944	2.16669	2.03289	2.03032
APOE	6.13748	4.7756	6.67517	5.39844	6.1815	4.38723	6.21601	5.25531	5.28042	4.77525	5.73042	6.25133	5.2166	7.49943	5.22892	5.06489	5.2068	4.96111	6.05482	6.48493	5.11255	5.38564	7.1075	4.68289	5.25375	5.01584	7.15585	6.71716	5.10216	6.00136	5.06409	5.04578	5.35203	5.09792	7.6116	5.09623	5.10691	5.47332	5.24647	4.93267	5.03835	4.58181	6.36542	6.31061	5.75711	6.26192	5.24186	5.5929	7.3367
TRAF6	6.88948	6.93102	6.9781	6.9829	7.31163	7.34645	6.94305	7.00434	6.93525	7.3399	7.2767	7.08106	6.8966	7.13732	6.96072	7.0017	7.45146	7.42625	6.78839	6.99253	7.11351	6.89156	6.93273	7.27566	7.28949	7.15444	6.76547	7.15112	7.09094	6.74938	7.14833	7.07033	7.36968	7.2227	6.97832	7.07408	7.04547	7.2378	7.33054	7.22581	7.21157	7.23499	7.03807	7.09328	7.04129	7.08626	7.37153	6.8963	6.34683
CAT	10.0634	10.1941	10.2485	10.0819	10.3937	9.34353	9.97468	10.3526	9.48967	10.3075	10.2549	10.9187	9.65238	9.88629	9.91383	9.90129	9.77142	9.95911	9.81172	10.159	10.744	10.3097	10.1412	9.97239	10.4882	9.76992	10.1615	10.0396	10.0942	9.9042	9.75698	9.84604	9.67644	10.9903	9.33111	10.4488	9.94233	10.1434	10.1792	10.0031	9.84431	9.96143	10.1013	10.1267	9.95976	10.229	9.67665	10.2828	10.3207
TGFB2	2.11317	2.28485	2.71265	1.69154	1.8569	2.74299	1.95745	1.97534	1.95713	2.00519	1.96336	3.04872	1.93246	1.99499	2.39962	1.96467	2.83011	1.97501	1.97148	2.01661	1.96087	3.03509	2.05302	2.06167	2.09483	2.0459	2.05044	2.05435	1.97689	2.43017	2.2596	1.94904	2.04306	2.01853	2.04947	2.20031	2.01528	1.98934	1.97898	2.10545	3.09517	2.05897	2.08476	2.04907	2.2222	2.03756	3.18568	2.12692	2.06452
NOS3	3.97468	3.83752	4.02181	4.74097	4.33991	4.21628	3.93369	4.65172	3.92879	4.26605	4.32625	3.86633	3.66322	5.39731	3.73928	4.46833	4.10974	4.32116	4.0835	4.79189	3.76246	3.74277	5.65273	3.96324	3.91569	4.01026	4.91889	4.68366	3.74	4.28168	3.92759	3.87982	3.90799	3.86464	5.39127	3.8114	3.65007	3.76651	4.07413	3.93459	4.03462	3.80884	4.47775	4.5406	4.32589	4.50786	4.02199	4.04407	4.77712
SHH	1.56772	1.36226	2.42192	1.7774	1.6512	0.53142	2.40859	1.52269	1.14155	1.18644	1.63332	1.15155	1.13596	1.17762	1.76131	2.54716	2.05213	1.16005	1.1617	1.28531	1.55583	1.75784	1.37567	1.37531	1.39618	1.37094	1.35929	1.37253	1.35136	1.37442	1.33692	1.53636	1.53046	1.37503	1.37307	1.36065	1.37218	1.35935	1.35531	1.39474	2.95258	1.38939	1.66069	1.38712	1.6496	1.37665	1.36023	1.44054	3.63018
FOXO3	10.2271	10.4028	10.3427	10.2793	10.8996	11.1577	10.8699	10.852	10.6631	10.3945	11.3722	10.4209	10.7671	10.323	10.5864	10.3232	10.5042	10.7919	10.2962	10.1739	10.3558	10.6306	10.3698	10.7201	10.7405	10.538	10.4433	10.755	10.9174	10.5579	10.917	10.383	10.8517	10.7173	10.2693	10.0687	10.1809	10.7597	10.4336	10.5963	10.7433	10.7471	11.1758	11.0027	10.8145	10.9157	10.1857	10.255	10.6929
TNFSF11	2.47963	2.19009	2.23297	2.28565	2.77448	1.26755	1.85134	2.30685	1.86568	1.96227	1.86048	2.2129	2.03893	1.887	1.84325	2.28087	2.36122	1.91727	2.59009	1.84444	3.21965	2.38946	2.23965	2.47045	1.89765	2.70942	1.9304	1.88923	2.03291	1.90868	1.90226	2.05611	2.06444	2.23372	1.88281	2.41218	2.22521	2.44182	2.69411	1.89279	2.10912	1.90338	1.93193	1.87822	1.84363	2.16099	1.86472	1.84261	1.92527
TGFB3	3.32221	3.76018	3.65487	3.6035	3.76423	2.32132	3.22146	3.66525	3.14114	3.71412	2.31419	2.9197	4.35735	1.63123	4.99938	3.10251	4.17163	2.6544	2.9489	3.87322	4.35068	3.33741	2.0574	2.05967	2.09045	4.1811	2.04555	4.97027	2.96815	3.98187	3.6756	3.89801	2.94962	3.33391	3.28941	4.61528	4.53396	4.51245	4.77167	2.17053	2.03607	2.07155	2.09627	3.29614	3.11028	3.66251	2.41895	3.7132	2.07421
TNFRSF1A	9.77481	9.56867	9.58277	9.36753	9.5708	10.5777	10.0983	9.63027	10.1707	9.56708	11.0349	9.79996	9.98691	9.73353	8.93834	9.21481	9.56521	9.8239	9.90432	9.95571	9.4015	9.49706	9.5594	10.0456	9.54133	9.91778	9.9396	9.70806	10.0762	9.49514	10.2476	9.46857	10.1265	9.64668	9.96647	9.13082	8.91194	9.09414	9.16873	9.34767	10.1234	10.0786	10.0171	9.81277	10.5123	9.76655	10.7945	9.82525	9.42436
CRP	1.34086	2.201	0.984937	2.07783	1.7319	1.4874	1.47135	1.41233	1.46135	3.0672	1.55478	1.45249	1.4447	1.41512	1.43657	1.45027	1.44342	1.45582	2.12233	1.98815	1.42988	1.42455	2.85139	1.45366	2.44647	1.49115	1.80065	1.47389	1.48197	1.63345	1.52216	1.43516	1.88176	1.46245	2.61849	1.55707	1.45033	2.33312	1.46624	1.52839	1.47107	1.45633	1.46054	1.42519	1.41351	1.44756	1.42818	1.40445	1.47078
HMOX1	10.3037	9.65607	9.76305	9.68296	10.8192	11.602	10.9568	10.3365	10.515	10.828	9.94982	10.2795	10.0868	9.75852	9.80764	9.93279	9.78848	10.7983	10.6131	10.9928	9.42352	11.2657	9.45841	10.4232	10.658	10.1529	9.69666	10.0143	11.0261	10.0508	10.2992	11.1034	9.91986	10.5485	9.34775	9.93674	10.4987	10.3053	10.4625	10.8209	10.2922	10.8379	10.3193	9.93331	10.2919	10.2645	11.1399	11.0211	9.66975
CASP1	10.3999	9.89313	10.9646	9.95527	10.5545	10.0971	10.0226	10.6351	11.4837	10.8521	10.2669	10.4274	10.1733	10.8473	9.89715	9.86158	10.2752	10.5599	9.76785	10.2256	10.1658	10.2385	9.77585	10.7161	10.9997	9.81822	9.8554	9.82637	10.2009	9.90365	10.2855	10.4536	10.4963	10.4438	10.3568	10.4779	10.8348	10.8599	10.3492	10.4863	10.7025	10.5169	10.1005	10.2702	10.097	10.1872	11.3107	9.92431	9.32031
ELN	4.38125	4.72136	4.35724	3.2652	5.35145	3.25511	3.69277	3.18927	4.26961	4.73055	4.93408	4.12203	3.762	5.72409	3.97199	4.4152	3.9055	3.49689	4.52839	4.24024	4.22508	4.32871	5.14208	4.36205	4.1477	4.212	5.34436	5.2694	4.10728	4.67198	4.05531	4.55616	4.62551	4.30283	5.83353	3.3888	2.75575	2.70372	3.07942	4.48968	4.51837	4.03593	5.23545	4.7577	4.92899	4.26215	4.0682	3.88324	5.93609
MYD88	9.90922	9.68084	9.74735	9.54572	9.77899	10.0574	9.69582	9.74146	10.8095	9.81886	10.5368	10.0999	9.72654	10.0769	9.25336	9.38946	9.24803	9.86354	9.80529	9.57309	9.67747	9.68985	9.44164	9.85866	9.86077	9.39762	9.41193	9.55412	9.64319	9.54168	9.56981	9.44644	9.78151	9.42027	9.67998	10.1957	10.2409	10.2985	10.2064	9.325	9.60017	9.48993	9.49465	9.48862	10.1782	9.7156	10.6581	9.8658	9.06769
PTK2	4.13556	4.1494	3.9897	4.19856	4.33204	4.22917	4.64643	4.31393	4.22943	3.29494	2.84112	3.92636	3.90221	3.62142	4.85922	4.2796	4.58459	4.989	3.92827	4.23038	4.89352	3.99818	3.90576	4.19841	4.46509	4.34104	4.58228	3.88734	4.02262	3.42837	4.538	4.32126	3.46419	4.18142	2.50671	4.59224	4.72724	4.44323	4.44922	3.80615	4.32595	2.0296	4.06242	4.49879	3.97438	3.86597	4.37869	4.11046	4.87652
CXCL10	2.49496	2.71088	3.84443	4.55355	4.2537	1.76924	2.09754	3.57046	7.45368	3.29634	1.13473	2.71965	1.15143	5.1523	3.45082	3.17641	3.91403	4.04897	2.11489	3.24307	2.88435	3.78839	1.7981	4.94076	5.26374	1.81269	2.36254	3.54139	2.6886	2.56026	2.51099	2.7626	3.43216	2.91309	3.05544	3.58973	3.74259	4.61909	2.45623	3.7617	3.97179	3.02198	1.74049	3.7419	2.21237	2.97542	7.64257	1.51207	1.61943
DCN	3.17765	3.52409	3.24882	3.10534	2.47908	2.54348	3.17349	2.53138	3.12652	2.56009	2.60721	2.55541	3.2656	2.87102	2.54571	3.15413	2.56602	2.57025	3.53585	3.45388	3.22215	3.11854	3.56173	2.35244	3.37684	2.89841	2.45794	2.9342	3.08881	2.62982	3.40512	3.28748	2.59856	2.9685	2.66669	3.30314	3.16524	2.37926	2.50311	2.41443	2.56092	2.81091	3.25505	2.92817	2.9478	2.80133	2.65792	2.72874	3.68708
FOXO1	8.18205	8.11525	7.65638	7.72237	8.06984	8.73128	8.14861	8.01196	7.30023	7.9147	8.16027	8.25167	8.39479	7.12622	9.04947	8.74365	7.85302	8.32018	8.16843	7.50285	8.44391	7.91538	7.62733	7.97195	7.96932	8.42689	7.45736	7.84489	8.20468	8.26524	8.04746	8.31529	8.00018	7.89295	7.47529	8.73351	8.81587	8.65126	8.88641	8.1262	8.20373	7.86235	7.82168	7.77489	8.15254	8.07312	7.03647	7.613	7.2095
MMP1	3.01438	2.44569	2.13023	2.94444	3.19331	4.09472	2.10153	4.19604	4.34067	2.09107	2.24847	4.24822	2.27359	4.74455	3.93329	2.12569	2.20436	1.86672	2.0663	4.24246	1.92255	3.02111	4.36762	2.10053	2.0084	2.93446	4.6451	3.04133	3.29371	3.36179	1.71123	1.78774	2.04392	3.80605	4.3774	1.50668	1.96568	1.95828	3.06606	4.23456	3.88449	1.49034	3.78657	4.49622	3.09807	1.94938	3.36028	3.5704	2.54517
IGF1R	9.0947	8.82884	8.94155	9.42251	8.86008	9.10635	9.49923	8.89061	8.1534	8.60548	10.3758	9.32389	9.71031	8.70402	8.69908	8.64599	8.73677	9.36508	9.33416	9.11598	9.06516	8.94971	8.87379	9.51271	8.58019	8.79459	8.36671	7.91383	9.92975	9.18771	9.69844	8.55348	8.84443	9.22363	8.38386	8.91591	8.76831	9.04894	9.11706	8.79015	8.57913	9.03924	9.18815	8.80102	9.38379	9.00241	8.87588	9.58216	9.7905
ACAN	4.18678	4.27954	4.23689	4.04702	3.38903	3.62422	3.76272	3.96438	3.99964	4.37574	4.74661	3.60903	4.32695	3.92684	3.62802	3.71465	2.95404	4.01733	3.88118	3.88286	3.5731	3.71054	4.07787	3.42663	3.55881	3.51274	3.73939	3.88515	3.51172	4.28878	4.14235	3.47397	3.85869	4.06829	3.89703	3.41847	3.52269	3.70365	3.56315	3.47809	3.96501	3.58059	3.61196	4.01874	4.55585	4.35221	4.09836	3.81578	4.21531
CSF1	5.07854	4.87718	5.04559	3.74553	4.71447	4.50352	4.99233	4.8495	4.21874	4.70085	5.64892	5.24022	4.09256	6.2367	4.4748	4.03657	3.77427	3.35318	5.60097	4.91401	3.7457	4.18831	4.63249	4.23887	4.03539	4.82061	6.56686	6.21719	4.05836	4.83654	3.82851	3.67354	4.99874	4.30617	6.82919	3.83073	3.71685	4.0885	3.82024	3.71233	4.56534	3.80986	5.71644	5.51816	5.28366	5.69563	4.35584	4.33073	5.43422
COL1A2	3.02161	2.44163	2.74106	1.35393	2.02915	1.93734	2.16119	2.14688	2.20817	2.19448	2.10997	2.1716	2.10081	2.48952	2.19557	2.14535	2.14298	2.15186	2.54888	2.14857	2.30879	2.12916	2.04597	2.15224	2.11664	2.05104	2.18668	2.58486	2.24207	2.05124	2.06387	2.06014	2.08361	2.02412	2.0614	2.18814	2.04904	2.09483	2.03142	5.08832	2.03198	2.06037	2.17212	2.08829	2.13229	2.14769	2.04391	2.06075	2.12132
CCL3	8.67827	8.69656	8.34018	8.88089	11.2103	8.02385	9.50273	8.24532	9.99531	10.1862	10.4191	7.79522	9.54211	7.5203	8.33021	8.99252	9.9579	7.69163	10.2232	7.71247	10.143	8.54524	9.49928	8.83487	8.30535	9.32908	7.47013	9.80747	9.32741	8.19025	8.37155	8.43276	9.15879	9.06453	10.9074	7.86032	8.27535	8.12524	8.71442	9.83319	8.34576	11.5886	9.20908	8.02116	9.9852	9.58653	8.69832	8.19851	9.62682
CASP9	7.37474	7.52913	7.28252	7.36048	6.89774	7.5522	7.70779	7.22801	7.29409	7.2772	7.73286	7.69015	7.60303	7.52867	7.08487	7.00589	7.50855	7.44136	7.23248	7.37983	6.92653	7.02968	7.19559	7.34156	7.21976	6.93124	7.03609	7.14166	7.59426	7.60252	7.28567	7.19398	7.39311	7.23105	7.59259	7.56024	7.71732	7.39115	7.7291	6.88458	7.32461	7.05708	7.22277	7.02352	7.36489	7.49104	7.57939	7.2535	7.30835
EDN1	4.3559	3.56261	4.16655	3.72677	4.14819	4.43266	3.92189	4.59546	3.65309	3.39719	3.82223	4.28128	3.78899	3.83736	4.88051	4.21582	3.96094	4.24494	4.31905	3.76644	4.94489	3.74899	4.07605	4.11672	4.30583	3.17995	2.76826	3.46091	4.7606	4.40796	3.77325	4.32985	3.39598	3.57673	4.63931	4.237	4.68358	4.65778	4.7851	3.82954	3.34259	4.04614	3.45798	3.86456	4.13729	4.33666	4.59146	3.65904	3.30769
ADIPOQ	1.78059	1.34081	1.18654	2.46961	1.45648	2.34258	1.40331	1.56229	1.37813	1.42163	1.47326	1.40103	4.454	1.44703	3.96562	1.41595	1.40988	1.43365	1.40505	1.38456	1.41206	1.4089	1.44575	1.4001	1.44618	1.43341	1.4405	1.40657	1.39728	1.93011	1.39086	2.69387	1.39183	2.51268	1.40781	1.38399	1.39091	1.43048	1.39602	1.44794	3.28453	1.42427	1.45062	2.653	3.05761	2.55616	1.38134	3.34022	1.44069
ENG	4.7346	4.48966	4.53343	3.15169	3.71355	4.17418	5.25766	3.76126	5.08824	4.27843	2.2699	4.3805	4.16499	3.62288	3.97441	3.74593	3.90216	4.65523	3.25738	5.33776	4.60133	4.10538	4.33551	3.70399	3.27379	3.78064	2.08414	3.93168	4.42268	4.22486	3.90809	4.3131	3.6147	3.49881	2.07566	5.17656	5.1407	5.09623	5.54388	3.24151	2.94128	3.87483	2.15206	4.75621	3.27427	4.27121	3.55385	4.68816	5.10975
CDKN1A	2.60398	2.38865	2.64497	2.65936	3.5847	4.65727	3.84901	4.08308	4.29048	1.86493	2.3731	3.47441	3.31258	3.93393	1.71453	3.15041	1.72375	2.6768	3.30688	2.48488	3.2898	3.53757	3.55024	3.37822	2.16826	4.19549	3.81809	3.78843	2.30512	2.19119	2.49652	2.1348	2.49579	2.84287	2.19039	3.17164	3.12692	3.69316	3.92473	2.34089	2.13955	3.80594	2.33402	2.14866	2.24642	2.92842	3.64169	4.02686	2.23758
NCAM1	2.92854	2.89455	3.32173	2.68228	1.0299	1.04989	2.2647	1.59942	2.99122	1.36667	1.34384	1.28745	1.26686	2.17876	2.53037	1.93146	3.9978	2.64963	4.53797	2.85723	2.63182	2.04518	1.8466	1.81328	3.07514	1.89858	2.39627	1.92547	3.15074	1.73882	2.81022	2.23848	2.86805	2.46549	2.26947	2.09876	2.81691	3.1516	3.91004	2.29367	1.75705	2.8665	1.7989	1.72494	1.72418	1.74591	1.76523	2.459	1.7679
POSTN	2.73493	2.72093	3.64161	0.160938	2.63114	2.86916	2.17752	2.10423	2.10845	6.22569	2.39125	2.09537	2.09173	2.65902	2.07392	2.08368	2.12219	2.09969	2.09254	2.10583	2.10757	2.1045	2.07518	2.19084	2.3208	2.2314	3.60455	2.32018	2.15588	2.07377	2.54866	2.06841	2.71305	2.12767	2.59127	2.78598	2.21858	2.18328	2.17643	2.51765	2.08613	4.13486	2.35433	2.09069	2.84045	2.14494	2.09175	2.38802	2.35529
BGN	3.26344	3.46557	3.29065	3.04633	2.42414	2.23363	3.97806	3.66775	2.53487	2.5442	2.5244	2.54789	2.6363	2.53579	3.30693	2.55466	2.54907	3.18953	2.54443	2.4896	3.67069	2.53182	2.69552	2.6366	2.66684	2.69918	2.92216	2.65425	2.67666	2.66133	4.35386	2.60962	2.66341	3.26064	3.35044	2.69846	2.58169	2.66477	2.98689	2.73339	2.61943	2.8725	2.68952	2.61752	2.61024	3.06608	3.01177	3.03772	2.66833
MAP2K1	7.384	7.63341	7.94521	7.59993	7.64412	8.70995	7.59514	7.64532	8.19545	8.47706	7.29744	7.93257	8.40416	7.11192	8.07286	7.67233	7.6779	8.1186	7.22825	7.26103	8.52052	8.14573	7.28387	8.10135	8.09995	8.08758	7.5522	7.5697	7.75586	7.43337	7.84628	7.39201	7.4137	7.93539	6.89802	8.85898	8.74449	8.28736	8.06692	7.81763	7.87246	7.94795	7.27881	7.56142	8.03622	7.79568	7.4903	7.20652	6.55074
CEBPB	11.4003	11.7456	11.7245	11.0721	12.2224	12.6244	12.1546	11.8545	11.9169	11.8867	13.2381	12.1879	12.1597	11.5721	11.0678	11.0853	11.5394	12.136	11.8496	11.9042	11.4213	11.8035	11.5296	11.9704	11.4419	11.3387	11.371	11.1847	11.8869	11.4808	12.2161	11.7809	12.1509	11.7498	11.8914	11.6254	11.7617	11.7236	12.154	11.5022	11.9417	11.859	11.6403	11.5483	12.2293	11.7851	12.5836	11.917	11.4965
PARP1	6.52309	6.97424	6.96318	6.40809	6.69382	6.5285	6.50201	6.48644	6.51759	7.05277	5.78378	6.65378	6.92649	6.15775	7.15644	7.4132	6.79237	6.87187	6.4452	6.66886	7.00067	6.71784	6.0814	6.93643	7.11693	6.9722	6.07747	6.43788	6.7112	6.69649	6.94437	7.06179	6.38648	6.65325	5.96096	6.96477	7.21159	6.70966	6.88204	6.96198	6.82074	6.66635	6.17131	6.46819	6.75697	6.79341	6.80556	6.92391	5.89844
PTPN11	6.85247	6.78243	6.4984	6.63276	6.75854	7.49151	6.84814	6.66851	6.60467	6.68786	6.23761	6.86264	6.97282	6.63537	6.95831	6.75111	7.45986	7.03505	6.69305	6.68185	7.11336	6.87548	6.63336	7.06575	6.91942	6.60878	6.57662	6.35935	6.99598	6.89864	7.25858	7.25374	6.99741	7.06742	6.27663	6.86846	6.85553	6.76847	6.98203	7.00863	6.96644	7.05335	6.70082	6.93854	6.64019	6.74773	6.6684	6.91456	5.96958
HSPA8	3.967	4.53767	4.8075	4.29906	4.13969	4.7374	4.00248	4.51228	4.39801	5.93472	3.98583	3.53054	4.34086	3.81386	4.80011	4.40904	4.54131	4.84652	5.15361	3.95767	3.85784	4.43133	3.78746	5.21429	4.57016	4.62831	3.19024	3.76411	4.32613	4.75776	5.01955	4.63473	4.58675	4.35756	2.45602	5.04857	5.09718	4.64877	4.8259	4.36557	4.19225	4.75162	2.58624	3.7626	3.96664	4.30936	4.85909	4.47641	4.3789
EZH2	5.97125	5.92654	6.24877	5.82097	6.09388	5.71419	5.92015	6.1657	5.6983	6.20197	4.84544	5.79798	5.99843	5.51689	6.24051	6.77857	6.0507	6.2798	5.50971	5.96256	6.45855	6.39906	5.47802	6.15296	6.3625	5.85282	5.18005	5.3457	6.15903	6.0999	6.63833	6.6687	5.76086	5.93594	4.81691	6.384	6.56123	6.02978	6.17619	6.40189	6.09338	6.32441	5.42498	5.83226	5.88003	5.85076	6.59339	6.22081	5.04026
MET	1.55853	1.86268	1.92726	1.40027	2.65166	3.91057	1.85432	2.2758	1.76342	1.71678	1.69363	1.72707	1.68495	1.68652	1.68219	4.21231	1.72152	3.18172	1.68913	2.75372	3.97281	1.77416	2.67837	2.14194	2.00842	2.08757	2.94372	3.4197	1.83358	1.7203	2.87885	2.80464	1.8617	1.96505	1.80504	2.92715	3.71172	1.99534	1.83977	2.5826	1.77612	2.64332	2.11774	1.79657	1.9203	1.80409	1.76873	1.69114	1.82962
ACTA2	5.76485	4.81509	5.50427	4.11265	5.38769	5.17875	6.01546	3.34098	6.3168	4.94821	5.53242	4.86259	5.55204	5.57712	4.67633	4.62675	5.93609	4.45191	4.14826	5.53242	5.65642	5.20575	4.82342	5.53648	5.84814	4.71904	4.8258	2.95509	5.18088	4.65608	5.09722	5.23152	3.56285	5.18219	4.83487	4.87468	6.03057	4.76539	6.3594	5.02842	4.97452	5.47772	4.63428	5.0813	4.98549	5.57667	6.69023	4.84153	5.41574
BGLAP	6.98757	6.5529	7.2752	6.41753	6.26927	5.41613	7.21912	6.77275	6.40236	5.88827	7.57556	6.1937	6.5713	6.79986	5.61389	6.20627	5.98534	6.42358	6.76119	6.67157	5.976	6.53484	6.01382	6.41913	6.06015	6.55708	6.28982	6.14214	5.80566	6.50581	6.33899	6.09219	6.07941	5.84767	5.83974	7.10024	7.037	7.07664	7.03016	6.21667	5.98745	6.03025	6.0684	6.28008	6.5306	6.18684	6.44089	6.95162	5.7116
MMP13	2.41993	1.87857	2.66971	1.99758	2.10825	2.87067	2.18092	2.29822	2.37436	2.55115	2.13977	2.34497	2.52873	2.41396	2.06353	2.22932	2.18618	2.33789	2.18618	2.15866	2.07042	2.1399	2.22356	2.37829	2.65509	2.2165	2.8768	2.63395	2.08552	2.22226	1.97108	2.05509	2.04486	2.10539	2.31825	2.19613	2.14197	2.20752	2.0477	2.43496	2.17524	2.35672	2.77498	2.26724	2.11322	2.20663	2.14937	2.21058	2.70465
COL3A1	3.05001	2.63032	2.70921	1.75879	1.86366	2.34393	2.35044	2.22693	2.36854	2.61767	2.20777	2.37773	2.7294	2.23631	2.28005	2.35981	2.28577	2.40306	2.31354	2.21101	2.23335	2.26852	2.17725	2.136	2.14812	2.17469	2.47295	2.17449	2.53162	2.16552	2.19938	2.10091	2.15375	2.21098	2.16587	2.30411	2.0946	2.14278	2.14175	2.3021	2.1281	2.24733	2.37895	2.76538	2.08493	3.826	3.06684	2.08602	2.21028
IL5	1.69258	1.61696	2.20933	1.63094	1.59994	1.60795	1.671	1.62128	1.57756	1.83739	1.51982	1.64926	1.49028	2.80004	1.49532	1.6574	1.62483	1.75228	1.59989	1.77332	1.85769	1.57623	1.6845	2.13693	2.03718	1.78414	2.15054	2.05888	1.46613	1.59833	1.39385	1.56144	1.44583	1.54719	1.75935	1.49169	1.52238	1.6645	1.47319	2.16855	1.56979	1.90736	2.1903	1.9095	1.64039	1.83999	1.53883	1.57239	1.96835
IL15	7.58196	7.75633	7.6257	6.43234	8.16218	7.31776	7.21943	8.12795	9.05408	8.13663	6.16952	7.26547	7.1949	8.02115	7.14624	7.32531	7.98629	7.48378	7.27567	7.21185	7.34503	7.49168	6.48202	8.15694	8.0893	6.74046	6.54664	6.42026	7.79009	6.99374	7.80616	8.15019	7.70836	7.54454	7.02284	7.45347	7.64781	8.21079	7.34281	8.62258	7.57861	7.87565	7.27952	7.30901	6.78536	7.26379	8.48694	6.99484	6.80718
TGFBR1	6.71299	6.18086	6.08142	6.44547	5.59086	6.57335	6.15991	6.09234	5.84933	6.55983	6.3549	5.89878	6.39511	5.77208	6.29612	5.93482	7.16122	6.57909	6.17739	6.13833	6.24612	6.62042	5.97787	6.50859	6.67778	6.07284	5.34531	5.60577	6.60747	6.23425	7.01887	6.3226	6.56126	6.61379	5.71494	5.99827	6.00984	5.86603	6.1018	6.58045	6.75244	7.0277	5.96893	6.14837	6.0651	6.10935	6.3233	6.26511	6.54956
NFKB1	9.19563	8.92121	8.86152	8.84697	8.86045	9.47107	9.32579	8.79448	9.05456	8.9515	8.93958	9.28615	9.20828	8.95352	9.23679	9.10218	8.66955	9.25546	9.15827	9.2348	8.9994	8.61225	8.60867	9.4181	9.37296	8.84039	8.24158	8.46927	9.2784	8.97459	9.07651	8.88409	8.89799	8.96426	8.59545	9.31899	9.24259	9.29825	9.42599	9.03932	8.93885	8.65704	8.78196	9.14712	9.26162	9.26162	9.41897	9.10672	8.72623
WNT1	2.72007	3.54285	3.74303	3.10506	3.33578	2.80031	2.83099	2.88046	3.08639	3.44401	3.16743	2.827	3.11961	3.61371	3.07051	2.55468	3.56825	3.01492	3.29132	3.46504	3.62112	3.53833	2.27316	3.24732	3.40343	3.29592	3.26743	3.22906	2.85243	2.86655	3.32812	3.12708	3.65944	3.00456	2.72391	3.61615	3.24854	3.01602	3.64403	2.9773	2.90636	3.25584	2.72697	2.93451	3.15639	3.42456	2.9236	3.37036	3.24686
MMP14	2.61557	2.45534	2.51925	2.84698	3.05968	3.90892	2.07471	3.72102	2.63984	2.67875	1.85776	1.86066	3.22458	2.87052	2.3239	4.18545	2.34267	3.55426	2.45708	3.09084	3.53434	3.27419	2.43197	4.7239	3.56846	2.43778	2.4465	2.43589	2.41865	2.38304	2.44721	3.72446	2.43653	2.41077	2.41302	2.50031	3.24735	2.44103	4.27762	2.45093	2.41735	2.40393	2.40384	2.41938	2.41585	2.44129	2.65081	3.77337	2.40056
XIAP	7.59452	7.35044	7.34353	7.53858	7.42322	7.53746	7.41419	7.55295	8.35192	7.57971	7.88246	6.84269	6.97256	6.73362	7.6412	7.61352	7.94059	7.73423	7.64366	6.61374	7.74946	7.1666	6.87157	8.30707	7.95774	6.93158	6.263	7.00237	7.90564	7.49987	7.56928	7.58623	7.48393	7.7859	7.03026	7.33244	7.26809	7.04202	7.12315	8.32701	7.9991	8.51995	7.6902	7.38028	7.22712	7.32048	8.50015	7.54605	6.79046
CD40LG	9.0293	8.3201	8.53879	8.65746	9.41435	8.57875	9.02821	9.30234	8.08846	9.09892	7.69701	8.43554	8.80858	8.21743	9.19398	9.49115	8.69323	9.15528	8.96044	8.74858	9.30615	8.6982	8.28838	9.15238	8.8585	9.73345	8.27425	8.25146	8.80114	8.93045	9.19196	9.16027	8.1893	8.64274	7.74041	8.8442	8.80964	8.59003	8.83327	9.43354	8.99188	8.99354	8.68018	8.48676	8.635	8.67327	8.72366	9.20345	8.24941
NES	6.15062	5.80145	5.91591	5.28585	5.38465	5.41375	6.19884	5.84188	5.10125	5.75967	6.20326	5.47359	5.07203	7.14262	4.49137	4.91415	5.24409	4.93819	6.36811	6.59191	5.19769	5.89521	6.24002	5.63328	5.97176	5.29525	7.15975	6.85626	4.66905	5.7971	5.38425	5.76756	6.1384	5.44435	7.15168	4.87776	4.74685	5.52945	4.50531	5.40669	5.93136	4.38313	5.98172	6.52841	6.56661	6.40863	5.49917	5.81838	6.2741
BCL2L11	8.13656	6.90594	7.25842	6.4692	8.00074	6.8705	7.58807	6.68274	7.18706	5.92939	8.61711	7.99215	7.67903	8.69338	7.51427	6.96332	6.37667	6.64559	7.961	7.92968	6.31813	6.94749	8.50991	7.11678	6.67397	6.92736	8.31483	8.53142	7.48303	7.61135	7.58169	6.20524	7.32292	6.61362	8.91493	6.00651	6.362	6.76425	6.2312	6.66996	6.97863	7.47309	8.41476	8.04573	7.57844	7.9524	7.49845	7.61485	8.42291
SQSTM1	8.87806	8.77197	8.57282	8.52139	8.83105	9.43462	8.90174	8.78944	9.02123	9.24292	8.87574	8.61105	9.38589	8.13207	8.72276	8.73253	8.76504	8.97834	8.51408	8.7783	9.29799	8.74077	8.29653	8.7472	8.53243	8.76259	8.38516	8.32361	8.97611	8.61629	8.91793	8.64263	8.59703	8.54654	8.29603	9.26259	9.2318	8.66624	9.13331	8.5226	9.0216	9.02059	8.49046	8.32749	9.08693	8.59333	9.36515	9.09989	8.56881
MMP7	1.55741	1.52898	1.69642	1.03795	1.57096	1.33113	1.42471	1.4502	1.44566	1.45661	1.41803	1.45637	1.41024	1.47289	1.42128	1.50748	1.43912	1.50918	1.44474	1.2425	1.41773	1.41474	1.4877	1.42911	1.46378	1.45204	1.54442	1.44895	1.48278	1.47837	1.53085	1.42342	1.41545	1.43281	1.45033	1.4825	1.35181	1.46781	1.41583	1.4615	1.40695	1.46193	1.51214	1.42375	1.40281	1.42007	1.42276	1.37253	1.4975
FASLG	7.08021	7.70571	7.05604	7.09588	7.20454	7.12181	6.74815	6.9143	7.82256	8.19628	6.49148	6.63254	6.52951	6.47356	7.33114	7.0059	8.4712	6.99199	7.15367	7.38712	7.96015	8.00819	6.95349	7.65293	8.31077	7.00144	6.60693	7.91001	7.32069	6.55639	7.8282	7.32239	7.93682	7.96737	6.13028	7.7927	7.50248	7.39591	7.68298	7.90658	7.96454	8.00254	6.14959	7.29246	6.48615	7.08891	7.21292	6.55339	6.25654
IL7	2.77534	3.79206	4.00425	3.18919	3.41953	3.43199	2.88661	3.41229	3.26841	4.53236	2.41924	3.40546	4.11083	3.25024	3.55296	3.31818	3.46613	3.29904	3.24014	3.51001	3.85102	3.38576	2.96793	3.62174	3.65225	3.24294	2.77905	3.06237	3.87508	3.14281	3.3707	3.77871	2.97715	2.9779	2.46344	4.01093	3.76958	3.9585	3.81519	4.13291	3.17918	4.16573	3.21774	3.02467	2.70784	3.04717	3.93903	3.26247	3.52401
NTRK1	1.92112	2.14733	2.05105	1.35601	2.21017	2.61039	2.68216	2.04949	1.38456	2.64222	2.2945	1.36833	1.39718	3.63437	1.39153	1.36881	1.4055	1.37347	1.83847	2.30506	2.38954	3.24928	2.74635	2.08195	1.26455	1.26497	3.9982	2.81958	1.31422	1.80634	1.93552	1.66443	2.24644	2.22712	3.95021	2.44701	1.76344	1.22456	1.24871	1.30253	2.86163	3.18778	3.37809	1.25813	1.87238	3.14477	1.20314	1.23972	1.22233
CSF1R	12.27	11.7663	13.3353	11.5122	13.0132	12.3005	12.9799	12.7932	13.167	12.5292	10.8914	12.3344	12.2238	12.0834	12.1232	12.3344	12.5743	13.3533	11.9839	12.2885	12.1608	12.7249	11.004	12.8559	13.3388	12.0829	11.148	11.9823	12.8472	12.223	12.5428	12.7038	11.7203	12.4336	10.945	12.4927	12.7015	12.3505	12.8259	12.9313	12.2291	12.6303	11.6	12.5405	12.225	12.3648	13.0594	13.2188	11.632
ACE	6.3769	5.29029	6.63783	5.05532	7.07055	4.28257	6.08382	5.21726	5.32917	5.80466	6.63198	6.21415	5.03584	8.14829	4.96188	5.37922	4.79279	5.16849	6.69697	6.95674	5.18161	5.45681	7.84496	5.26021	5.52179	5.61155	7.66249	7.1715	5.64019	6.44876	4.97587	5.25589	5.53609	4.87053	7.90294	4.58392	4.99916	5.16922	4.55946	5.32618	5.36328	5.20599	6.79401	6.56141	6.08871	6.52054	5.86039	5.72509	7.89427
TIMP2	11.6314	11.4703	11.4979	12.0018	11.7919	12.3386	12.2997	11.8558	11.6918	11.7518	12.6713	11.7647	12.2702	11.6612	11.1562	11.2009	11.6506	12.1332	11.9079	11.8545	11.4693	11.7216	11.401	12.1171	11.8035	11.4646	11.1402	11.3584	12.2285	11.5088	12.2094	11.7056	11.6387	11.8904	11.2875	11.7333	11.8105	11.5939	11.9193	11.5984	12.052	12.1185	11.5017	11.6342	11.9821	11.9344	12.6293	12.4097	10.6595
SPARC	6.92573	7.44293	6.86482	7.16967	6.54987	7.25099	7.97458	7.31151	7.96556	5.83409	7.87599	6.55135	6.93659	8.77448	6.91195	6.19579	6.70046	6.01889	7.18865	7.50977	5.87809	6.63428	8.30851	6.82305	6.42817	6.97005	8.62618	7.81608	6.81102	7.8484	5.82072	6.6087	7.31471	7.34076	9.04293	5.44862	5.77988	6.67405	7.20905	6.14213	6.92337	6.07877	7.55977	7.49828	7.47356	7.40382	6.94897	6.8846	7.08125
COL2A1	3.25521	3.33513	3.20201	3.30096	2.34874	3.05389	2.7975	2.78964	3.03636	2.79245	2.7793	2.80806	3.63966	2.79003	4.58385	2.82427	2.79266	2.82269	2.79906	2.75376	2.77954	2.78457	2.91237	3.98574	2.89055	2.89257	2.98741	2.89864	2.9311	2.91595	2.98439	2.86175	2.86535	2.88092	2.89562	2.93451	2.79522	2.88985	2.86858	2.90956	2.84842	4.48972	2.93426	2.85859	2.83152	2.85669	2.8705	2.82031	2.92949
ITGAV	6.93092	6.8026	6.81329	6.26704	6.1791	6.18801	6.04275	6.75141	6.62298	7.00871	5.44888	6.33335	7.06367	6.37011	6.45598	6.58044	7.12206	6.87648	5.70858	6.35241	6.80077	6.96901	5.89609	6.99274	7.28028	6.37496	5.86703	6.15255	6.74709	6.38145	7.28186	7.26802	6.74515	7.26956	5.50594	6.62147	6.66788	6.56194	6.45676	7.10244	6.91773	7.19858	6.28272	6.48465	6.26001	6.46216	6.07171	5.6869	6.15327
SOD1	11.5712	11.5519	11.4368	11.4836	11.7892	11.3411	11.125	11.7835	11.4822	12.0031	10.173	11.4669	11.6974	11.1511	12.0048	12.0489	11.8712	11.8197	11.363	11.3246	12.0438	11.6353	10.888	11.6023	12.0922	11.8153	11.0437	11.2467	11.5022	11.4386	11.8483	12.2117	11.4999	12.1076	10.6386	11.9326	11.9648	11.8153	11.9113	12.2193	12.0003	11.9988	11.4902	11.4319	11.2314	11.3727	10.9362	11.4477	10.5565
TGFBR2	9.80048	9.93349	9.74289	10.2917	10.1974	10.1946	10.0688	10.2797	9.73088	10.1106	10.9566	9.67897	10.1619	9.35322	10.138	9.9005	9.92357	10.2688	10.0159	9.47317	9.94775	10.3406	9.67899	10.6254	10.1902	10.3195	9.47137	9.80452	10.2367	9.63026	9.95029	9.48915	9.95366	10.2658	9.55609	10.4366	10.3724	10.3646	10.3044	10.1795	10.1976	10.3542	10.0513	9.90416	10.1249	9.85488	10.0071	9.76048	8.7863
FLT1	2.35901	3.25523	3.0976	2.27967	2.35323	3.19505	2.90905	2.08038	2.77366	1.72454	3.44916	3.39818	3.24133	1.71912	2.64608	2.5799	2.9347	4.46872	2.79621	1.70985	2.93727	2.33498	2.80134	2.9595	1.88066	2.34239	3.07768	2.43961	2.56154	4.75863	2.53142	2.19395	3.00947	2.72774	4.26365	1.93715	2.82078	3.37254	3.1564	1.91047	2.02744	2.4811	1.86217	2.95289	3.7978	2.59264	2.10853	2.79886	1.85791
LTA	6.26284	7.18007	6.49392	5.82811	4.22575	6.85599	6.44137	6.19702	7.24112	5.60309	6.20066	6.889	4.89464	8.89953	4.70107	5.66411	5.10158	6.05353	7.40436	6.46852	5.34655	5.60081	8.07944	4.68013	5.54911	6.29147	8.37004	8.02805	5.93568	7.06136	5.22274	5.95589	6.86619	5.24067	8.68356	5.0405	4.89606	5.38878	4.99862	5.4626	5.86501	4.42054	7.60423	7.68171	7.02352	7.07494	5.67601	5.8995	8.84746
IL2RA	3.78363	4.34023	4.28007	4.72176	4.58989	5.32393	4.86909	4.67624	3.43277	4.69004	3.79369	4.11665	5.10784	4.6642	4.82627	5.4167	4.2224	4.69955	3.96221	4.05791	5.46751	4.37767	3.05325	4.72517	4.82097	4.36408	2.92048	3.96949	4.98526	4.28437	4.29363	4.83862	4.61435	4.92705	2.74638	4.46827	4.51786	4.48965	4.33351	5.74956	4.87458	5.00696	4.24346	5.11688	4.30873	4.46418	4.57521	5.06999	4.41691
FGF7	3.6031	3.96308	4.13341	3.00834	2.7091	2.05634	3.19898	4.00683	2.46662	2.39251	3.10176	3.90736	3.44233	2.19582	4.23438	3.37237	2.95631	3.46996	2.64806	2.25908	4.39813	3.17737	2.10611	3.21951	2.65381	3.94184	2.87147	2.24342	3.4536	3.3813	3.42921	3.90804	3.97713	3.12957	2.51744	3.71109	3.67388	3.50432	3.23791	2.95854	3.79752	4.54596	2.57416	3.10389	2.68297	3.12644	2.44813	2.34984	3.20509
LGALS3	12.3587	11.985	12.2735	11.9606	12.3211	12.7667	12.8936	12.5071	12.4049	11.8516	11.1775	12.7863	11.7891	13.0694	12.1174	12.7319	11.8178	12.2948	12.3192	12.5212	11.7531	12.404	12.7125	12.0715	12.464	12.0098	12.9168	12.8754	12.0415	12.6679	11.4925	12.0838	12.4855	11.8423	13.1405	11.7928	11.6628	12.114	12.0809	12.1066	12.1401	11.8787	13.207	12.9624	12.5894	12.2234	11.7885	12.0525	13.5106
VCAN	10.9958	10.5729	10.7768	10.0051	9.09711	10.0543	10.47	9.96615	10.7606	9.99479	9.87509	10.6086	11.299	10.4302	9.85778	9.30729	10.1278	10.898	9.96047	10.0589	10.1776	10.6095	9.46929	11.178	10.6814	9.19611	9.46348	9.68229	10.4311	10.0859	10.2947	10.416	9.55039	10.6333	9.5836	10.1391	10.0821	9.8412	10.7836	10.3551	10.0766	10.6771	9.39548	10.3651	10.4034	10.5282	10.9286	10.6561	10.3313
FGFR1	3.40436	3.37291	3.30266	4.4045	4.15356	2.21001	3.75555	3.50196	4.58764	3.87773	4.62244	2.67261	2.14359	2.76419	3.16577	3.02349	4.59868	4.40735	3.34691	2.29165	4.21192	2.15625	2.29999	4.35433	4.50424	4.04366	3.50765	2.50341	4.52773	2.40248	3.18919	3.52941	2.66946	2.36431	2.318	3.93514	3.86812	3.70368	4.00744	4.11241	2.53954	3.54344	2.59492	2.25818	2.20411	2.69759	4.2198	4.6868	4.26395
SMARCA4	10.138	10.0113	10.0511	9.75575	9.61386	10.3567	10.1737	9.82718	9.82955	10.261	9.09298	9.87282	10.1455	9.15155	10.5804	10.3594	10.3954	10.2693	10.0156	10.1647	10.1737	10.0534	9.28906	10.3293	10.269	10.184	8.99748	9.57069	10.5333	10.1939	10.2227	10.3757	9.74581	10.1334	8.75973	10.2087	10.1818	9.85784	10.3842	10.2759	10.1719	10.2234	9.57522	9.87741	9.69553	9.92219	10.2067	10.6954	9.36835
PDGFB	4.83834	3.32519	4.71948	2.62069	3.89527	3.78278	2.43692	4.01489	4.14844	4.94435	4.35922	1.58786	4.50904	4.50334	3.89352	3.13764	4.66282	4.21847	2.99331	4.02352	4.83255	3.69163	2.15625	3.78713	2.17189	4.09109	3.98375	2.63392	2.73595	3.34524	4.15526	3.93349	4.09515	4.00041	3.58005	4.54723	4.37348	4.4547	4.89684	3.74129	3.34048	6.15542	3.17267	2.09412	3.41057	2.64255	3.66783	4.40034	2.92844
LRRK2	7.57946	7.75184	7.8773	7.91978	8.0694	7.28717	7.88682	8.19467	8.41495	7.68925	8.64953	7.98184	7.55694	8.35004	6.94913	6.89156	7.47862	8.02269	7.65194	7.6483	7.32963	7.58499	7.20647	8.46832	7.60414	7.36665	7.02483	7.19543	7.78503	7.48225	7.84888	6.89855	7.88227	7.55071	7.98676	7.64539	7.653	7.94111	7.54265	7.33501	7.95055	7.70972	7.96865	7.57688	7.91513	7.94168	8.61998	7.68598	7.17136
SP1	9.02877	8.91649	8.86152	9.1863	8.56556	8.49673	9.02568	8.92945	8.75874	8.41292	9.98094	9.03304	9.03482	8.79807	8.45101	8.71279	9.06233	8.79236	8.67964	8.83654	8.90671	8.54056	8.58995	8.78642	8.41369	8.67249	8.24312	8.62503	8.8904	8.73967	9.2098	8.46657	8.72688	8.38358	8.66224	8.4909	8.9191	8.79076	8.81235	8.3499	8.73129	8.63946	8.8509	8.41335	9.17827	9.13851	9.71337	9.12423	9.09943
HSPG2	2.81475	2.57754	2.40769	2.03303	2.04855	2.70166	2.61883	2.30789	1.79973	3.88907	2.93286	2.06745	2.69922	2.80607	2.21442	2.51054	1.97481	2.2368	2.49796	1.76079	1.82689	2.29746	3.12874	2.05054	2.51872	1.99644	1.96738	1.99737	2.49845	2.60563	2.12697	2.03327	2.71153	1.94348	3.21741	3.08029	2.28764	2.22407	2.28966	2.10928	2.49942	2.02293	3.53229	2.00909	2.37303	2.25712	1.93046	2.9518	1.98378
[truncated: 7 more columns]

## Sheet: Table S3
Tag	GSM4653870	GSM4653871	GSM4653872	GSM4653873	GSM4653874	GSM4653875	GSM3526782	GSM3526783	GSM3526784	GSM3526785	GSM3526786	GSM3526787	GSM3526788	GSM3526789	GSM3526790	GSM3526791	GSM3526792	GSM3526793	GSM3526794	GSM3526795	GSM3526796	GSM3526797	GSM4548691	GSM4548692	GSM4548693	GSM4548694	GSM4548695	GSM4548696	GSM4548697	GSM4548698	GSM4548699	GSM4548700	GSM4548701	GSM4548702	GSM4548703	GSM4548704	GSM4548705	GSM4548706	GSM4548707	GSM4548708	GSM4548709	GSM4548710	GSM4548711	GSM4548712	GSM4548713	GSM4548714	GSM4548715	GSM4548716	GSM4548717
AKT1	10.1145	10.433	10.6444	9.90714	10.1815	10.7555	11.6557	9.77026	10.1276	9.22435	10.2301	11.8056	9.04422	13.4404	9.20099	9.56696	9.09316	9.19047	11.7169	12.7131	9.03436	10.3865	13.1527	8.98183	9.20685	9.92146	12.6239	12.57	8.97616	11.3735	8.60371	9.10817	10.791	9.07443	12.8701	9.18611	9.13537	11.2972	9.89234	8.95528	9.54061	8.51371	12.3283	12.3109	11.1725	12.1202	9.2636	9.46684	12.3833
TNF	7.37613	7.36972	7.38476	7.47271	7.48069	7.45206	7.53229	7.61477	8.18079	7.87221	6.75317	7.38471	7.86524	7.26184	7.15356	7.14293	7.83979	7.6652	6.84176	7.24466	7.51001	7.50085	6.29454	7.22307	7.68503	7.47496	6.90334	7.46162	7.32426	6.86872	7.34025	7.86939	7.57197	7.24066	7.10002	7.4263	7.55028	7.52957	7.30102	8.07861	7.66979	7.60895	7.15292	7.91322	7.18454	7.0292	8.40317	7.9117	7.78094
IL6	1.70139	2.38252	1.7605	1.70271	1.71761	4.34745	1.31749	2.62665	2.75538	2.7742	2.22661	1.29912	2.91049	3.18814	1.39984	2.26158	1.63209	1.86305	1.97866	3.70657	2.4124	1.98453	1.14455	1.58376	1.18457	1.53687	2.91918	2.95918	1.79935	3.53413	2.37586	2.56209	2.31071	3.7748	5.06402	2.36491	2.70143	2.48892	2.46558	2.05311	1.86644	1.41736	1.48047	1.15701	2.34223	2.58255	1.96291	2.21567	2.4179
TP53	4.70071	4.83817	5.09843	4.39316	4.86238	4.24188	4.93354	4.69389	4.59149	4.27898	3.59895	4.83806	4.55477	3.56901	5.5243	4.99667	5.07709	4.96364	4.70128	4.60974	5.32086	4.84906	3.75044	5.01821	4.8479	4.87215	4.23773	4.23424	4.58955	4.65361	4.51893	4.87215	4.31161	4.68964	3.24463	5.56018	5.41397	5.1734	5.11614	4.75721	4.64908	4.63063	3.64101	4.80493	4.72957	4.65648	4.69836	4.86554	3.37975
ALB	1.77103	1.53027	1.51033	2.37552	2.16505	1.61328	1.71015	1.62794	1.60429	1.79044	1.55834	1.71626	1.55063	1.73125	1.55052	3.69965	1.64475	1.88253	1.63033	1.81588	2.0769	1.6185	2.47798	2.20069	2.10176	1.89575	2.10027	2.10176	1.43331	2.17377	1.37229	1.43461	1.43557	1.54761	1.79289	1.44221	1.50714	1.63223	2.31441	2.39309	1.83674	2.04756	2.24422	1.70704	1.49557	2.1052	2.77881	1.57125	1.97779
FN1	3.67404	2.89056	3.11781	2.74364	2.2927	3.15223	2.71494	2.77622	2.68724	2.74434	2.75845	2.6921	2.69753	2.73763	2.70905	2.6356	2.73926	5.95739	2.69809	2.61372	2.70338	2.74289	2.513	2.56886	2.61814	2.57154	2.55372	4.17428	2.57158	2.53744	2.473	2.51948	2.47684	2.55761	2.56736	3.68833	2.61742	2.58986	2.6224	2.59377	2.56446	4.71491	6.15793	2.60385	2.54811	4.40113	2.57605	2.91647	2.55471
VEGFA	5.12085	5.08359	5.04583	4.82838	4.26941	6.26444	5.41077	5.30663	5.3413	4.52939	5.62588	4.35288	5.48089	5.27315	4.31713	4.3472	5.09902	5.47528	4.33324	5.81963	5.18469	5.32469	4.53253	5.64973	4.88003	4.7343	4.43784	4.81727	4.90859	4.75365	5.08475	4.38424	4.6243	5.41436	4.44087	5.20455	5.06616	4.92812	5.00791	5.44556	5.42106	4.73114	5.27155	5.72275	5.13898	4.9807	5.73985	5.50459	3.99283
IL1B	10.3565	10.2158	9.72033	10.0338	10.6292	10.8139	10.9986	10.1702	10.9247	10.0183	11.2788	10.5636	10.1517	11.0684	9.21222	9.74106	9.92291	10.3933	10.7684	10.5871	9.6342	9.99952	10.4486	10.7619	10.2631	9.97724	10.2829	9.99327	10.8934	9.94529	10.5165	9.85792	11.0018	9.65927	11.399	9.76334	10.0615	10.1853	9.95363	10.1911	10.7196	10.3392	11.0286	10.3296	10.6628	10.1568	11.7859	10.1804	9.71631
EGFR	1.96966	1.81809	1.48832	2.20151	2.36659	2.09687	1.77609	1.89371	1.92183	1.91699	2.17157	1.93564	1.8943	1.74551	1.90002	1.95578	1.92516	1.96496	1.91964	2.8639	1.72883	1.89274	1.72148	1.75841	1.72642	1.79774	2.02177	1.77216	1.79809	1.77248	2.01842	1.88263	2.85178	2.65036	1.77385	1.80895	1.70361	1.77813	2.04428	1.82164	2.16652	2.41105	1.80341	1.74494	2.33009	1.7516	1.73505	1.6975	3.04543
STAT3	7.11308	6.81472	6.91031	6.87854	6.76628	7.93992	7.50138	6.84725	7.55382	6.84837	8.37485	7.06937	7.04289	7.13452	6.36054	6.50163	6.69247	7.05713	7.15297	7.20257	6.85257	6.93361	6.76965	7.18988	6.67461	6.98114	6.73515	7.17141	6.69281	6.4039	6.76677	6.48052	7.22463	6.72066	7.00024	7.037	6.94705	6.83275	7.23814	6.85986	7.11012	7.05829	6.99195	6.91622	7.57962	7.06962	7.89035	7.2195	6.21591
JUN	4.7731	4.66432	4.33728	4.77174	5.89901	5.76727	4.64817	4.43829	3.96152	5.31007	4.68956	4.81992	5.31371	3.5634	5.68009	6.34417	6.01518	5.71951	3.78662	5.39251	5.91885	5.07491	4.3933	5.53734	5.57604	4.82103	4.01747	5.0151	5.12747	5.11088	6.15975	6.08799	4.88087	5.38137	2.02795	5.51548	6.02812	5.50206	5.73838	5.54831	5.27781	5.51634	3.36468	4.64729	5.14223	4.365	4.98674	4.69424	3.87795
MYC	5.976	5.76805	6.01363	5.45676	5.98042	6.78339	6.45215	6.03889	5.73887	5.66508	5.28795	5.95028	6.41098	5.46479	6.42262	6.34523	5.85977	6.52449	5.8629	5.6282	6.05502	5.78561	5.62377	5.96936	6.05509	6.35779	5.56159	5.61719	6.20249	6.18228	6.21806	6.36324	6.00757	6.00704	5.53397	6.01081	5.95926	6.3359	6.03176	6.96592	6.10185	5.80908	5.76232	5.95395	5.74216	6.16722	5.68738	6.17377	5.21064
MMP9	10.1753	9.58537	12.2222	9.79467	10.6715	12.1184	11.646	10.4354	9.92499	10.2748	13.8664	11.7441	10.4448	11.7123	8.36381	9.73592	10.6942	11.5268	10.6441	11.3742	9.88167	10.7966	10.6771	10.6844	8.10062	9.64185	10.8294	10.3394	10.053	10.8168	11.1847	8.85549	11.578	9.46131	10.7906	10.7537	10.8694	10.8044	10.655	9.81823	9.7803	11.6724	11.4917	9.63799	12.3293	12.0081	10.7015	12.1987	10.5427
EGF	2.60465	2.94943	2.19639	2.50367	2.93279	3.14693	2.90516	3.31078	4.40077	2.1401	2.23681	2.7274	2.71994	4.427	2.25977	0.894347	2.46607	2.44558	2.69619	3.16091	2.2394	2.84006	3.57613	2.67786	1.37013	3.34742	2.84912	3.23532	3.21391	2.96973	1.92996	2.04614	1.33145	3.22525	2.38728	2.207	2.88542	3.23054	3.53836	3.02543	2.56552	1.37877	1.40999	2.87446	2.41159	2.95235	2.4463	1.76162	1.39008
MAPK3	7.09034	6.80109	6.73769	7.0962	7.39823	7.25522	7.22336	6.64629	11.799	6.8031	7.67179	7.17901	6.6844	7.26554	6.23688	6.176	6.1269	6.92547	6.84562	6.9576	6.47722	6.33658	8.21439	5.97775	5.6158	6.72065	8.72128	8.22861	6.66184	7.08489	5.39348	6.13409	7.25437	5.6294	8.99637	6.71229	7.05618	7.06692	6.72065	5.7695	6.27845	6.36142	7.62876	7.50276	7.55368	7.55724	6.16679	6.85786	9.29213
CASP3	7.4073	7.25267	7.50802	7.52938	7.71813	7.98114	7.02147	7.7496	7.73291	7.82378	7.07972	7.37542	7.58616	7.42972	7.57405	7.84207	7.8328	7.70173	7.54689	7.4298	7.89231	7.75438	7.02152	7.67343	7.91959	7.45017	7.47615	7.65775	7.62254	7.45312	7.88135	7.96717	7.80456	7.82289	7.56607	7.58722	7.97886	7.57945	7.49267	7.89501	7.53347	7.81959	7.44557	6.89743	7.55534	7.51133	7.66789	7.42808	7.51456
HIF1A	6.86452	6.57586	6.84069	6.92381	6.04145	6.69079	6.29184	6.52506	7.43185	6.5725	7.18657	6.82577	6.77359	6.9456	6.64883	6.19131	6.48053	6.95384	6.61307	6.42583	6.21979	6.30216	6.63963	6.94742	6.7068	6.67553	6.35483	6.22862	6.81337	6.6627	6.79615	6.80157	6.98113	6.95304	6.95317	6.71743	6.43507	6.386	6.42943	6.74155	6.89332	6.8202	6.78113	6.63284	6.86087	6.8486	7.35498	6.30181	5.41094
CXCL8	3.52035	3.12856	3.36932	3.05681	3.96357	6.80702	4.18153	6.0181	2.0572	5.21628	3.29513	2.99021	3.95337	3.72991	4.29221	2.74827	3.63625	5.98825	2.72987	3.86184	5.16692	4.10136	5.72065	4.68917	3.85662	3.3244	4.9865	6.17322	4.04795	4.46658	3.74485	2.96255	5.52909	4.5716	5.41621	1.27797	2.94708	2.69424	1.66969	4.49988	5.48547	4.62662	5.54798	3.91877	4.43405	4.39964	3.41333	4.03011	4.56591
FGF2	2.78452	2.57907	2.6385	2.60818	2.02504	2.34709	2.3755	2.328	2.303	2.38421	2.30192	2.33744	2.29039	2.35068	2.33	2.32532	3.03208	2.32704	2.33232	3.01423	2.87688	2.33786	2.84747	2.19921	2.24182	2.19433	2.24766	2.97131	2.25861	2.19989	2.72013	2.16392	2.1716	2.20494	2.70129	2.33537	2.21272	2.40577	2.24843	3.71533	2.24127	3.33879	2.24639	2.29003	2.17377	2.69125	2.75553	2.53237	2.26235
CD4	7.0852	7.42728	7.39922	7.43249	7.12528	6.13801	7.71572	7.3073	6.8078	6.87291	5.76544	7.31491	6.98895	7.20182	7.07406	7.17484	6.87942	7.41792	7.58085	7.63344	7.13051	7.45895	7.12994	7.79123	7.54566	7.01699	6.19808	6.58849	7.2285	7.43155	7.21738	7.22636	6.38379	7.0588	6.59841	7.00004	6.71639	6.49266	7.08679	7.20907	6.84794	7.5887	7.33806	7.83799	6.99699	7.1923	7.31895	7.2397	6.79939
IL10	3.30531	1.9435	1.97426	1.99561	2.21711	1.99952	1.55685	2.45689	3.13072	3.00388	1.42721	2.17757	1.46914	1.94407	1.47664	4.38471	1.48483	3.3661	1.45557	2.31344	1.5925	2.81741	1.70221	3.33781	3.66182	1.6637	2.58429	2.73961	1.49834	2.64	1.48841	2.68111	3.00983	1.51767	1.47067	2.01171	1.54714	1.53653	1.77231	2.06884	1.51066	2.36166	3.85053	2.02759	2.79255	2.45537	2.33507	3.03757	4.30143
PTEN	8.3876	8.33356	8.26441	8.15031	7.60875	7.8054	8.19645	7.78251	7.98676	8.29466	9.23274	8.10534	8.47595	8.20643	7.58231	7.56294	7.78213	8.16201	8.15928	8.03186	7.91286	8.07352	8.32726	8.21928	8.11398	8.01914	7.98149	7.95641	8.38034	7.8693	8.277	7.63255	8.75252	8.17258	8.57749	7.73683	7.75984	7.67222	8.07985	7.68483	8.2027	8.0744	8.08559	7.7545	8.87486	8.41569	8.43018	7.64563	7.42224
ESR1	2.44589	3.00076	2.60829	2.54319	2.9008	1.7215	2.50605	2.19819	3.3162	3.11028	1.89455	3.94793	2.74755	1.99317	3.11198	2.2336	1.91552	3.25244	1.90407	1.89383	2.37826	1.90184	3.04253	1.91254	4.51364	2.57589	2.39921	2.43475	2.79843	3.64794	1.91303	2.95361	3.17655	2.57652	1.88189	2.06576	2.15782	1.77104	2.938	2.49411	1.74667	2.14431	2.3962	1.89729	2.24244	2.50601	2.00208	2.42351	2.20734
CDH1	3.23099	2.88128	2.43694	2.48364	3.33771	3.29507	3.70917	1.87204	3.73548	1.95325	2.22402	2.7755	2.53566	2.67479	2.07928	4.06917	3.54602	2.14185	1.73637	4.24169	3.83133	4.15964	2.92957	3.4745	4.48487	2.36899	1.82207	2.52444	2.13802	3.5048	3.63501	3.19732	2.14545	3.3888	2.22265	1.86086	2.41024	3.48855	3.10816	3.08731	3.80748	1.79521	2.96645	4.53843	1.99702	3.63741	3.6258	3.74276	2.13801
CCND1	2.29447	1.84101	2.03083	1.83917	1.60617	1.82306	1.68954	1.68928	1.93952	2.14092	1.67657	1.72113	1.79937	2.08229	2.38244	1.99795	1.95179	1.96519	1.70678	1.63505	1.7348	1.81044	1.89453	1.96189	2.25686	1.8522	1.87003	1.81015	1.79027	1.73027	1.69746	1.95931	1.7672	1.73413	1.75239	2.07233	2.06912	2.07151	2.15568	1.89825	1.78421	1.96754	1.84068	1.75133	1.69843	1.74024	1.78713	1.71034	1.91588
SP1	9.02877	8.91649	8.86152	9.1863	8.56556	8.49673	9.02568	8.92945	8.75874	8.41292	9.98094	9.03304	9.03482	8.79807	8.45101	8.71279	9.06233	8.79236	8.67964	8.83654	8.90671	8.54056	8.58995	8.78642	8.41369	8.67249	8.24312	8.62503	8.8904	8.73967	9.2098	8.46657	8.72688	8.38358	8.66224	8.4909	8.9191	8.79076	8.81235	8.3499	8.73129	8.63946	8.8509	8.41335	9.17827	9.13851	9.71337	9.12423	9.09943
HSPG2	2.81475	2.57754	2.40769	2.03303	2.04855	2.70166	2.61883	2.30789	1.79973	3.88907	2.93286	2.06745	2.69922	2.80607	2.21442	2.51054	1.97481	2.2368	2.49796	1.76079	1.82689	2.29746	3.12874	2.05054	2.51872	1.99644	1.96738	1.99737	2.49845	2.60563	2.12697	2.03327	2.71153	1.94348	3.21741	3.08029	2.28764	2.22407	2.28966	2.10928	2.49942	2.02293	3.53229	2.00909	2.37303	2.25712	1.93046	2.9518	1.98378
[truncated: 7 more columns]

## Sheet: Table S4
id	Term	Category	ListHits	ListTotal	PopHits	PopTotal	p-value	q-value	Enrichment_score	geneID
GO:0019221	cytokine-mediated signaling pathway	biological_process	17	27	283	18684	5.284e-25	6.40421e-22	41.5689	AKT1;TNF;IL6;TP53;FN1;VEGFA;IL1B;STAT3;MYC;MMP9;CASP3;HIF1A;CXCL8;FGF2;CD4;IL10;CCND1
GO:0010628	positive regulation of gene expression	biological_process	16	27	382	18684	7.24793e-21	4.39225e-18	28.9843	AKT1;TNF;IL6;TP53;FN1;VEGFA;IL1B;STAT3;MYC;EGF;MAPK3;HIF1A;CXCL8;FGF2;PTEN;SP1
GO:0045893	positive regulation of transcription, DNA-templated	biological_process	17	27	632	18684	4.95436e-19	2.00156e-16	18.6139	AKT1;TNF;IL6;TP53;IL1B;EGFR;STAT3;JUN;MYC;EGF;HIF1A;FGF2;CD4;IL10;ESR1;CDH1;SP1
GO:0001934	positive regulation of protein phosphorylation	biological_process	10	27	179	18684	3.70579e-14	1.12286e-11	38.6592	AKT1;TNF;VEGFA;IL1B;EGFR;MMP9;MAPK3;FGF2;CD4;CCND1
GO:1902895	positive regulation of pri-miRNA transcription by RNA polymerase II	biological_process	7	27	40	18684	1.01893e-13	2.46989e-11	121.1	TNF;TP53;STAT3;JUN;HIF1A;FGF2;IL10
GO:0043066	negative regulation of apoptotic process	biological_process	11	27	475	18684	2.30844e-11	3.9969e-09	16.0253	AKT1;IL6;TP53;ALB;VEGFA;EGFR;MYC;MMP9;CASP3;IL10;PTEN
GO:0045944	positive regulation of transcription by RNA polymerase II	biological_process	14	27	1110	18684	6.09387e-11	8.20641e-09	8.72793	AKT1;TNF;IL6;TP53;VEGFA;EGFR;STAT3;JUN;MYC;MAPK3;HIF1A;FGF2;ESR1;SP1
GO:0010573	vascular endothelial growth factor production	biological_process	4	27	7	18684	1.20651e-10	1.4623e-08	395.429	TNF;IL6;IL1B;HIF1A
GO:0051091	positive regulation of DNA-binding transcription factor activity	biological_process	7	27	110	18684	1.62847e-10	1.79428e-08	44.0364	AKT1;TNF;IL6;IL1B;IL10;PTEN;ESR1
GO:0001938	positive regulation of endothelial cell proliferation	biological_process	6	27	70	18684	6.1802e-10	6.242e-08	59.3143	AKT1;VEGFA;EGF;HIF1A;FGF2;IL10
GO:0008284	positive regulation of cell population proliferation	biological_process	10	27	484	18684	7.04947e-10	6.57227e-08	14.2975	AKT1;IL6;FN1;VEGFA;IL1B;EGFR;MYC;EGF;FGF2;PTEN
GO:0001525	angiogenesis	biological_process	8	27	227	18684	7.63665e-10	6.61116e-08	24.3877	FN1;VEGFA;JUN;EGF;HIF1A;CXCL8;PTEN;HSPG2
GO:1904707	positive regulation of vascular associated smooth muscle cell proliferation	biological_process	5	27	32	18684	8.34814e-10	6.7453e-08	108.125	TNF;JUN;MMP9;FGF2;IL10
GO:0034614	cellular response to reactive oxygen species	biological_process	5	27	35	18684	1.34182e-09	1.01643e-07	98.8571	AKT1;EGFR;JUN;MMP9;MAPK3
GO:0071276	cellular response to cadmium ion	biological_process	5	27	37	18684	1.79818e-09	1.28199e-07	93.5135	AKT1;EGFR;JUN;MMP9;MAPK3
GO:0043536	positive regulation of blood vessel endothelial cell migration	biological_process	5	27	38	18684	2.0686e-09	1.39285e-07	91.0526	AKT1;VEGFA;HIF1A;FGF2;SP1
GO:0032355	response to estradiol	biological_process	6	27	89	18684	2.68925e-09	1.71546e-07	46.6517	STAT3;CASP3;CD4;PTEN;ESR1;CCND1
GO:0060749	mammary gland alveolus development	biological_process	4	27	14	18684	3.42691e-09	2.07671e-07	197.714	VEGFA;EGF;ESR1;CCND1
GO:0071456	cellular response to hypoxia	biological_process	6	27	111	18684	1.0258e-08	5.65124e-07	37.4054	AKT1;TP53;VEGFA;MYC;HIF1A;PTEN
GO:0010629	negative regulation of gene expression	biological_process	7	27	203	18684	1.19024e-08	6.27207e-07	23.8621	AKT1;TNF;VEGFA;HIF1A;CXCL8;FGF2;ESR1
GO:0043406	positive regulation of MAP kinase activity	biological_process	5	27	57	18684	1.69366e-08	8.553e-07	60.7018	TNF;VEGFA;EGFR;EGF;FGF2
GO:0045766	positive regulation of angiogenesis	biological_process	6	27	128	18684	2.41707e-08	1.1718e-06	32.4375	VEGFA;IL1B;HIF1A;CXCL8;FGF2;SP1
GO:0061419	positive regulation of transcription from RNA polymerase II promoter in response to hypoxia	biological_process	3	27	6	18684	5.36675e-08	2.32304e-06	346	TP53;VEGFA;HIF1A
GO:0042493	response to drug	biological_process	7	27	255	18684	5.71431e-08	2.38819e-06	18.9961	JUN;MYC;CASP3;IL10;PTEN;CDH1;CCND1
GO:0000165	MAPK cascade	biological_process	7	27	262	18684	6.87686e-08	2.77825e-06	18.4885	TNF;IL1B;EGFR;MYC;EGF;MAPK3;FGF2
GO:0150078	positive regulation of neuroinflammatory response	biological_process	3	27	7	18684	9.38276e-08	3.66836e-06	296.571	TNF;IL6;IL1B
GO:0097421	liver regeneration	biological_process	4	27	31	18684	1.0593e-07	4.01211e-06	89.2903	IL6;EGFR;IL10;CCND1
GO:0033138	positive regulation of peptidyl-serine phosphorylation	biological_process	5	27	88	18684	1.53707e-07	5.39058e-06	39.3182	AKT1;TNF;IL6;VEGFA;EGFR
GO:0031663	lipopolysaccharide-mediated signaling pathway	biological_process	4	27	34	18684	1.55669e-07	5.39058e-06	81.4118	AKT1;TNF;IL1B;MAPK3
GO:0043491	protein kinase B signaling	biological_process	4	27	38	18684	2.46797e-07	8.08428e-06	72.8421	AKT1;TNF;IL1B;PTEN
GO:0070374	positive regulation of ERK1 and ERK2 cascade	biological_process	6	27	202	18684	3.63174e-07	1.13431e-05	20.5545	TNF;EGFR;MAPK3;FGF2;CD4;PTEN
GO:0043065	positive regulation of apoptotic process	biological_process	7	27	335	18684	3.65001e-07	1.13431e-05	14.4597	AKT1;TNF;IL6;TP53;JUN;MMP9;CASP3
GO:1903799	negative regulation of production of miRNAs involved in gene silencing by miRNA	biological_process	3	27	11	18684	4.40628e-07	1.3351e-05	188.727	TNF;TP53;ESR1
GO:1903800	positive regulation of production of miRNAs involved in gene silencing by miRNA	biological_process	3	27	12	18684	5.86938e-07	1.70571e-05	173	IL6;TP53;EGFR
GO:0043525	positive regulation of neuron apoptotic process	biological_process	4	27	47	18684	5.91089e-07	1.70571e-05	58.8936	TNF;TP53;JUN;CASP3
GO:0030335	positive regulation of cell migration	biological_process	6	27	228	18684	7.38602e-07	2.08183e-05	18.2105	VEGFA;IL1B;EGFR;STAT3;MMP9;EGF
GO:0051384	response to glucocorticoid	biological_process	4	27	51	18684	8.24892e-07	2.2722e-05	54.2745	TNF;IL6;CASP3;IL10
GO:0000187	activation of MAPK activity	biological_process	5	27	124	18684	8.52647e-07	2.29646e-05	27.9032	TNF;IL1B;EGF;MAPK3;FGF2
GO:0007165	signal transduction	biological_process	10	27	1038	18684	9.50174e-07	2.5035e-05	6.66667	AKT1;IL1B;EGFR;STAT3;EGF;HIF1A;CXCL8;FGF2;CD4;ESR1
GO:0006954	inflammatory response	biological_process	7	27	388	18684	9.78908e-07	2.52433e-05	12.4845	AKT1;TNF;IL6;IL1B;STAT3;CXCL8;HSPG2
GO:0048661	positive regulation of smooth muscle cell proliferation	biological_process	4	27	54	18684	1.04083e-06	2.62809e-05	51.2593	AKT1;TNF;IL6;EGFR
GO:0060252	positive regulation of glial cell proliferation	biological_process	3	27	15	18684	1.21039e-06	2.99386e-05	138.4	TNF;IL6;IL1B
GO:0030198	extracellular matrix organization	biological_process	6	27	251	18684	1.29364e-06	3.02113e-05	16.5418	TNF;FN1;MMP9;FGF2;CDH1;HSPG2
GO:0032757	positive regulation of interleukin-8 production	biological_process	4	27	57	18684	1.2962e-06	3.02113e-05	48.5614	TNF;IL6;IL1B;STAT3
GO:0050679	positive regulation of epithelial cell proliferation	biological_process	4	27	57	18684	1.2962e-06	3.02113e-05	48.5614	VEGFA;EGFR;MYC;FGF2
GO:0034116	positive regulation of heterotypic cell-cell adhesion	biological_process	3	27	16	18684	1.48828e-06	3.40338e-05	129.75	TNF;IL1B;IL10
GO:0035690	cellular response to drug	biological_process	4	27	60	18684	1.59541e-06	3.58082e-05	46.1333	TP53;IL1B;EGFR;MYC
GO:0010595	positive regulation of endothelial cell migration	biological_process	4	27	61	18684	1.70569e-06	3.75872e-05	45.377	AKT1;VEGFA;EGF;FGF2
GO:1902004	positive regulation of amyloid-beta formation	biological_process	3	27	18	18684	2.16445e-06	4.60231e-05	115.333	TNF;CASP3;SP1
GO:0007568	aging	biological_process	5	27	153	18684	2.40719e-06	4.90886e-05	22.6144	AKT1;JUN;MAPK3;IL10;PTEN
GO:0042531	positive regulation of tyrosine phosphorylation of STAT protein	biological_process	4	27	67	18684	2.49048e-06	4.90886e-05	41.3134	TNF;IL6;VEGFA;STAT3
GO:0002042	cell migration involved in sprouting angiogenesis	biological_process	3	27	20	18684	3.01805e-06	5.54223e-05	103.8	AKT1;VEGFA;FGF2
GO:0010165	response to X-ray	biological_process	3	27	20	18684	3.01805e-06	5.54223e-05	103.8	TP53;CASP3;CCND1
GO:1900017	positive regulation of cytokine production involved in inflammatory response	biological_process	3	27	20	18684	3.01805e-06	5.54223e-05	103.8	TNF;IL6;STAT3
GO:0051897	positive regulation of protein kinase B signaling	biological_process	5	27	164	18684	3.38461e-06	6.0048e-05	21.0976	TNF;EGFR;EGF;FGF2;ESR1
GO:0050768	negative regulation of neurogenesis	biological_process	3	27	21	18684	3.51766e-06	6.0048e-05	98.8571	TNF;IL6;IL1B
GO:0050999	regulation of nitric-oxide synthase activity	biological_process	3	27	21	18684	3.51766e-06	6.0048e-05	98.8571	AKT1;IL1B;EGFR
GO:1903672	positive regulation of sprouting angiogenesis	biological_process	3	27	21	18684	3.51766e-06	6.0048e-05	98.8571	VEGFA;FGF2;IL10
GO:0071260	cellular response to mechanical stimulus	biological_process	4	27	74	18684	3.71295e-06	6.25014e-05	37.4054	AKT1;IL1B;EGFR;MAPK3
GO:0030225	macrophage differentiation	biological_process	3	27	22	18684	4.06916e-06	6.75592e-05	94.3636	VEGFA;MMP9;CD4
GO:0051000	positive regulation of nitric-oxide synthase activity	biological_process	3	27	23	18684	4.67503e-06	7.65694e-05	90.2609	AKT1;TNF;HIF1A
GO:0032755	positive regulation of interleukin-6 production	biological_process	4	27	83	18684	5.87744e-06	9.49795e-05	33.3494	TNF;IL6;IL1B;STAT3
GO:0050731	positive regulation of peptidyl-tyrosine phosphorylation	biological_process	4	27	85	18684	6.46331e-06	0.000103073	32.5647	IL6;TP53;VEGFA;CD4
GO:0014068	positive regulation of phosphatidylinositol 3-kinase signaling	biological_process	4	27	88	18684	7.42164e-06	0.000116819	31.4545	TNF;FN1;EGF;FGF2
GO:0010575	positive regulation of vascular endothelial growth factor production	biological_process	3	27	27	18684	7.69162e-06	0.000118003	76.8889	IL6;IL1B;HIF1A
GO:0045737	positive regulation of cyclin-dependent protein serine/threonine kinase activity	biological_process	3	27	28	18684	8.60632e-06	0.000127206	74.1429	AKT1;EGFR;CCND1
GO:0045740	positive regulation of DNA replication	biological_process	3	27	28	18684	8.60632e-06	0.000127206	74.1429	EGFR;JUN;EGF
GO:0045930	negative regulation of mitotic cell cycle	biological_process	3	27	28	18684	8.60632e-06	0.000127206	74.1429	TNF;EGFR;IL10
GO:0070371	ERK1 and ERK2 cascade	biological_process	3	27	29	18684	9.59011e-06	0.000138372	71.5862	MYC;EGF;MAPK3
GO:0070372	regulation of ERK1 and ERK2 cascade	biological_process	3	27	30	18684	1.06454e-05	0.000150026	69.2	FN1;IL1B;EGFR
GO:1900087	positive regulation of G1/S transition of mitotic cell cycle	biological_process	3	27	30	18684	1.06454e-05	0.000150026	69.2	AKT1;EGFR;CCND1
GO:0046427	positive regulation of receptor signaling pathway via JAK-STAT	biological_process	3	27	31	18684	1.17746e-05	0.000163228	66.9677	TNF;IL6;IL10
GO:2001240	negative regulation of extrinsic apoptotic signaling pathway in absence of ligand	biological_process	3	27	32	18684	1.29802e-05	0.0001748	64.875	AKT1;TNF;IL1B
GO:0042593	glucose homeostasis	biological_process	4	27	103	18684	1.38649e-05	0.000184663	26.8738	AKT1;IL6;STAT3;HIF1A
GO:0008285	negative regulation of cell population proliferation	biological_process	6	27	385	18684	1.51047e-05	0.000198989	10.7844	IL6;TP53;IL1B;CXCL8;IL10;PTEN
GO:0043410	positive regulation of MAPK cascade	biological_process	4	27	108	18684	1.67233e-05	0.000217942	25.6296	IL6;EGF;FGF2;CD4
GO:0045429	positive regulation of nitric oxide biosynthetic process	biological_process	3	27	35	18684	1.70787e-05	0.000220206	59.3143	AKT1;TNF;IL1B
GO:0000122	negative regulation of transcription by RNA polymerase II	biological_process	8	27	852	18684	1.85222e-05	0.000234993	6.49765	TNF;TP53;VEGFA;STAT3;JUN;MYC;ESR1;CCND1
GO:0071392	cellular response to estradiol stimulus	biological_process	3	27	36	18684	1.86133e-05	0.000234993	57.6667	EGFR;IL10;ESR1
GO:0010468	regulation of gene expression	biological_process	5	27	236	18684	1.98266e-05	0.000245263	14.661	MYC;MAPK3;HIF1A;IL10;CDH1
GO:0031622	positive regulation of fever generation	biological_process	2	27	5	18684	2.00566e-05	0.000245263	276.8	TNF;IL1B
GO:0032722	positive regulation of chemokine production	biological_process	3	27	37	18684	2.02362e-05	0.000245263	56.1081	TNF;IL6;HIF1A
GO:0045746	negative regulation of Notch signaling pathway	biological_process	3	27	37	18684	2.02362e-05	0.000245263	56.1081	AKT1;EGFR;EGF
GO:0006974	cellular response to DNA damage stimulus	biological_process	5	27	243	18684	2.28171e-05	0.000271121	14.2387	AKT1;TP53;MYC;CASP3;CCND1
GO:0071407	cellular response to organic cyclic compound	biological_process	3	27	39	18684	2.37558e-05	0.000279534	53.2308	AKT1;TNF;IL1B
GO:0002576	platelet degranulation	biological_process	4	27	124	18684	2.88165e-05	0.000334224	22.3226	ALB;FN1;VEGFA;EGF
GO:0000186	activation of MAPKK activity	biological_process	3	27	42	18684	2.97549e-05	0.000334224	49.4286	EGFR;EGF;MAPK3
GO:0007595	lactation	biological_process	3	27	42	18684	2.97549e-05	0.000334224	49.4286	VEGFA;HIF1A;CCND1
GO:0002719	negative regulation of cytokine production involved in immune response	biological_process	2	27	6	18684	3.00581e-05	0.000334224	230.667	TNF;IL10
GO:1901185	negative regulation of ERBB signaling pathway	biological_process	2	27	6	18684	3.00581e-05	0.000334224	230.667	EGFR;EGF
GO:1903721	positive regulation of I-kappaB phosphorylation	biological_process	2	27	6	18684	3.00581e-05	0.000334224	230.667	AKT1;TNF
GO:0048146	positive regulation of fibroblast proliferation	biological_process	3	27	43	18684	3.19557e-05	0.000352094	48.2791	FN1;MYC;ESR1
GO:0016579	protein deubiquitination	biological_process	5	27	263	18684	3.33287e-05	0.000363913	13.1559	TP53;MYC;HIF1A;PTEN;ESR1
GO:0014823	response to activity	biological_process	3	27	45	18684	3.66728e-05	0.000396852	46.1333	IL6;IL10;PTEN
GO:0010507	negative regulation of autophagy	biological_process	3	27	47	18684	4.18255e-05	0.000439285	44.1702	AKT1;STAT3;IL10
GO:0051781	positive regulation of cell division	biological_process	3	27	47	18684	4.18255e-05	0.000439285	44.1702	VEGFA;IL1B;FGF2
GO:0031571	mitotic G1 DNA damage checkpoint	biological_process	2	27	7	18684	4.20438e-05	0.000439285	197.714	TP53;CCND1
GO:0072540	T-helper 17 cell lineage commitment	biological_process	2	27	7	18684	4.20438e-05	0.000439285	197.714	IL6;STAT3
GO:0006357	regulation of transcription by RNA polymerase II	biological_process	10	27	1603	18684	4.54038e-05	0.000470337	4.31691	TNF;TP53;VEGFA;EGFR;STAT3;JUN;MYC;HIF1A;ESR1;SP1
GO:0007173	epidermal growth factor receptor signaling pathway	biological_process	3	27	49	18684	4.74321e-05	0.00048309	42.3673	AKT1;EGFR;EGF
GO:0002237	response to molecule of bacterial origin	biological_process	2	27	8	18684	5.60084e-05	0.000551888	173	CXCL8;IL10
GO:0033129	positive regulation of histone phosphorylation	biological_process	2	27	8	18684	5.60084e-05	0.000551888	173	IL1B;MAPK3
GO:0044321	response to leptin	biological_process	2	27	8	18684	5.60084e-05	0.000551888	173	STAT3;CCND1
GO:0072577	endothelial cell apoptotic process	biological_process	2	27	8	18684	5.60084e-05	0.000551888	173	TNF;IL10
GO:0071222	cellular response to lipopolysaccharide	biological_process	4	27	150	18684	6.06588e-05	0.00059289	18.4533	IL6;IL1B;CXCL8;IL10
GO:0032731	positive regulation of interleukin-1 beta production	biological_process	3	27	54	18684	6.35505e-05	0.000611295	38.4444	TNF;IL6;STAT3
GO:1903078	positive regulation of protein localization to plasma membrane	biological_process	3	27	54	18684	6.35505e-05	0.000611295	38.4444	AKT1;TNF;EGFR
GO:0010888	negative regulation of lipid storage	biological_process	2	27	9	18684	7.19466e-05	0.000675964	153.778	TNF;IL6
GO:0097011	cellular response to granulocyte macrophage colony-stimulating factor stimulus	biological_process	2	27	9	18684	7.19466e-05	0.000675964	153.778	AKT1;CD4
GO:0051092	positive regulation of NF-kappaB transcription factor activity	biological_process	4	27	160	18684	7.79524e-05	0.000726756	17.3	TNF;IL6;IL1B;STAT3
GO:0007611	learning or memory	biological_process	3	27	58	18684	7.87524e-05	0.00072861	35.7931	EGFR;CASP3;PTEN
GO:0042102	positive regulation of T cell proliferation	biological_process	3	27	59	18684	8.28915e-05	0.000755372	35.1864	IL6;IL1B;CD4
GO:0043154	negative regulation of cysteine-type endopeptidase activity involved in apoptotic process	biological_process	3	27	59	18684	8.28915e-05	0.000755372	35.1864	AKT1;TNF;VEGFA
GO:0009651	response to salt stress	biological_process	2	27	10	18684	8.98531e-05	0.000783467	138.4	TNF;TP53
GO:0010666	positive regulation of cardiac muscle cell apoptotic process	biological_process	2	27	10	18684	8.98531e-05	0.000783467	138.4	TP53;PTEN
GO:0044320	cellular response to leptin stimulus	biological_process	2	27	10	18684	8.98531e-05	0.000783467	138.4	STAT3;PTEN
GO:0045792	negative regulation of cell size	biological_process	2	27	10	18684	8.98531e-05	0.000783467	138.4	AKT1;PTEN
GO:0045899	positive regulation of RNA polymerase II transcription preinitiation complex assembly	biological_process	2	27	10	18684	8.98531e-05	0.000783467	138.4	TP53;ESR1
GO:1903140	regulation of establishment of endothelial barrier	biological_process	2	27	10	18684	8.98531e-05	0.000783467	138.4	TNF;IL1B
GO:0045657	positive regulation of monocyte differentiation	biological_process	2	27	11	18684	0.000109723	0.000943147	125.818	JUN;CD4
GO:0150077	regulation of neuroinflammatory response	biological_process	2	27	11	18684	0.000109723	0.000943147	125.818	IL6;MMP9
GO:1901224	positive regulation of NIK/NF-kappaB signaling	biological_process	3	27	67	18684	0.000121211	0.00103456	30.9851	TNF;IL1B;EGFR
GO:0030949	positive regulation of vascular endothelial growth factor receptor signaling pathway	biological_process	2	27	12	18684	0.00013155	0.00110721	115.333	IL1B;HIF1A
GO:1904996	positive regulation of leukocyte adhesion to vascular endothelial cell	biological_process	2	27	12	18684	0.00013155	0.00110721	115.333	TNF;IL6
GO:0007265	Ras protein signal transduction	biological_process	3	27	71	18684	0.00014406	0.0011959	29.2394	TP53;JUN;FGF2
GO:0050796	regulation of insulin secretion	biological_process	3	27	71	18684	0.00014406	0.0011959	29.2394	TNF;IL6;IL1B
GO:0010863	positive regulation of phospholipase C activity	biological_process	2	27	13	18684	0.000155329	0.00126348	106.462	FGF2;ESR1
GO:0035723	interleukin-15-mediated signaling pathway	biological_process	2	27	13	18684	0.000155329	0.00126348	106.462	STAT3;CD4
GO:2000273	positive regulation of signaling receptor activity	biological_process	2	27	13	18684	0.000155329	0.00126348	106.462	HIF1A;IL10
GO:0006606	protein import into nucleus	biological_process	3	27	73	18684	0.000156464	0.00126423	28.4384	AKT1;TP53;STAT3
GO:0010039	response to iron ion	biological_process	2	27	14	18684	0.000181056	0.00140666	98.8571	HIF1A;CCND1
GO:0050930	induction of positive chemotaxis	biological_process	2	27	14	18684	0.000181056	0.00140666	98.8571	VEGFA;CXCL8
GO:0051146	striated muscle cell differentiation	biological_process	2	27	14	18684	0.000181056	0.00140666	98.8571	AKT1;CASP3
GO:2000573	positive regulation of DNA biosynthetic process	biological_process	2	27	14	18684	0.000181056	0.00140666	98.8571	MYC;FGF2
GO:0030324	lung development	biological_process	3	27	79	18684	0.000197791	0.0015269	26.2785	VEGFA;EGFR;FGF2
GO:0048566	embryonic digestive tract development	biological_process	2	27	15	18684	0.000208724	0.00156157	92.2667	TNF;CXCL8
GO:0051044	positive regulation of membrane protein ectodomain proteolysis	biological_process	2	27	15	18684	0.000208724	0.00156157	92.2667	TNF;IL1B
GO:1905564	positive regulation of vascular endothelial cell proliferation	biological_process	2	27	15	18684	0.000208724	0.00156157	92.2667	FGF2;SP1
GO:0050729	positive regulation of inflammatory response	biological_process	3	27	81	18684	0.00021299	0.00158371	25.6296	TNF;IL1B;EGFR
GO:0043923	positive regulation by host of viral transcription	biological_process	2	27	16	18684	0.000238329	0.00172967	86.5	JUN;SP1
GO:0048143	astrocyte activation	biological_process	2	27	16	18684	0.000238329	0.00172967	86.5	TNF;EGFR
GO:0050995	negative regulation of lipid catabolic process	biological_process	2	27	16	18684	0.000238329	0.00172967	86.5	TNF;IL1B
GO:2000010	positive regulation of protein localization to cell surface	biological_process	2	27	16	18684	0.000238329	0.00172967	86.5	AKT1;TNF
GO:0030889	negative regulation of B cell proliferation	biological_process	2	27	17	18684	0.000269866	0.00190251	81.4118	CASP3;IL10
GO:0035066	positive regulation of histone acetylation	biological_process	2	27	17	18684	0.000269866	0.00190251	81.4118	IL1B;MAPK3
GO:0044267	cellular protein metabolic process	biological_process	4	27	221	18684	0.000269993	0.00190251	12.5249	IL6;ALB;FN1;HSPG2
GO:0042060	wound healing	biological_process	3	27	88	18684	0.000272103	0.00190629	23.5909	EGFR;CASP3;FGF2
GO:0070102	interleukin-6-mediated signaling pathway	biological_process	2	27	18	18684	0.000303329	0.00208883	76.8889	IL6;STAT3
GO:2000060	positive regulation of ubiquitin-dependent protein catabolic process	biological_process	2	27	18	18684	0.000303329	0.00208883	76.8889	EGF;PTEN
GO:0002053	positive regulation of mesenchymal cell proliferation	biological_process	2	27	19	18684	0.000338712	0.00228066	72.8421	VEGFA;MYC
GO:0046827	positive regulation of protein export from nucleus	biological_process	2	27	19	18684	0.000338712	0.00228066	72.8421	TP53;IL1B
GO:1904706	negative regulation of vascular associated smooth muscle cell proliferation	biological_process	2	27	19	18684	0.000338712	0.00228066	72.8421	IL10;PTEN
GO:0032869	cellular response to insulin stimulus	biological_process	3	27	97	18684	0.000362442	0.00242696	21.4021	AKT1;PTEN;SP1
GO:0016310	phosphorylation	biological_process	3	27	98	18684	0.000373528	0.00247677	21.1837	AKT1;STAT3;MAPK3
GO:0002639	positive regulation of immunoglobulin production	biological_process	2	27	20	18684	0.000376012	0.00247677	69.2	IL6;IL10
GO:0090050	positive regulation of cell migration involved in sprouting angiogenesis	biological_process	2	27	20	18684	0.000376012	0.00247677	69.2	VEGFA;FGF2
GO:0002052	positive regulation of neuroblast proliferation	biological_process	2	27	21	18684	0.000415222	0.00263481	65.9048	VEGFA;HIF1A
GO:0014066	regulation of phosphatidylinositol 3-kinase signaling	biological_process	2	27	21	18684	0.000415222	0.00263481	65.9048	EGFR;MAPK3
GO:0043537	negative regulation of blood vessel endothelial cell migration	biological_process	2	27	21	18684	0.000415222	0.00263481	65.9048	TNF;FGF2
GO:0048754	branching morphogenesis of an epithelial tube	biological_process	2	27	21	18684	0.000415222	0.00263481	65.9048	VEGFA;EGF
GO:0050807	regulation of synapse organization	biological_process	2	27	21	18684	0.000415222	0.00263481	65.9048	TNF;IL10
GO:0071542	dopaminergic neuron differentiation	biological_process	2	27	21	18684	0.000415222	0.00263481	65.9048	VEGFA;HIF1A
GO:0001836	release of cytochrome c from mitochondria	biological_process	2	27	22	18684	0.000456337	0.00285093	62.9091	TP53;JUN
GO:0045861	negative regulation of proteolysis	biological_process	2	27	22	18684	0.000456337	0.00285093	62.9091	AKT1;TP53
GO:2000378	negative regulation of reactive oxygen species metabolic process	biological_process	2	27	22	18684	0.000456337	0.00285093	62.9091	TP53;HIF1A
GO:0031018	endocrine pancreas development	biological_process	2	27	23	18684	0.000499352	0.00310367	60.1739	AKT1;IL6
GO:0002092	positive regulation of receptor internalization	biological_process	2	27	24	18684	0.000544263	0.00336554	57.6667	VEGFA;EGF
GO:0006355	regulation of transcription, DNA-templated	biological_process	5	27	485	18684	0.000580943	0.00357412	7.13402	TP53;STAT3;HIF1A;ESR1;SP1
GO:0045742	positive regulation of epidermal growth factor receptor signaling pathway	biological_process	2	27	25	18684	0.000591063	0.00359984	55.36	AKT1;MMP9
GO:0097194	execution phase of apoptosis	biological_process	2	27	25	18684	0.000591063	0.00359984	55.36	AKT1;CASP3
GO:0010332	response to gamma radiation	biological_process	2	27	26	18684	0.000639748	0.00380086	53.2308	TP53;MYC
GO:0042327	positive regulation of phosphorylation	biological_process	2	27	26	18684	0.000639748	0.00380086	53.2308	EGFR;EGF
GO:0046677	response to antibiotic	biological_process	2	27	26	18684	0.000639748	0.00380086	53.2308	TP53;CASP3
GO:1900745	positive regulation of p38MAPK cascade	biological_process	2	27	26	18684	0.000639748	0.00380086	53.2308	VEGFA;IL1B
GO:0090200	positive regulation of release of cytochrome c from mitochondria	biological_process	2	27	27	18684	0.000690312	0.00408126	51.2593	TP53;MMP9
GO:0035924	cellular response to vascular endothelial growth factor stimulus	biological_process	2	27	28	18684	0.000742751	0.00432795	49.4286	AKT1;VEGFA
GO:0035987	endodermal cell differentiation	biological_process	2	27	28	18684	0.000742751	0.00432795	49.4286	FN1;MMP9
GO:0051090	regulation of DNA-binding transcription factor activity	biological_process	2	27	28	18684	0.000742751	0.00432795	49.4286	JUN;MAPK3
GO:0071356	cellular response to tumor necrosis factor	biological_process	3	27	125	18684	0.000760353	0.00438832	16.608	AKT1;MAPK3;CXCL8
GO:0043122	regulation of I-kappaB kinase/NF-kappaB signaling	biological_process	2	27	29	18684	0.00079706	0.00449319	47.7241	TNF;IL1B
GO:0045736	negative regulation of cyclin-dependent protein serine/threonine kinase activity	biological_process	2	27	29	18684	0.00079706	0.00449319	47.7241	CASP3;PTEN
GO:0045840	positive regulation of mitotic nuclear division	biological_process	2	27	29	18684	0.00079706	0.00449319	47.7241	IL1B;EGF
GO:0048147	negative regulation of fibroblast proliferation	biological_process	2	27	29	18684	0.00079706	0.00449319	47.7241	TP53;MYC
GO:2000145	regulation of cell motility	biological_process	2	27	29	18684	0.00079706	0.00449319	47.7241	EGFR;EGF
GO:0007050	cell cycle arrest	biological_process	3	27	128	18684	0.000814536	0.00457045	16.2188	TP53;MYC;CXCL8
GO:0032743	positive regulation of interleukin-2 production	biological_process	2	27	30	18684	0.000853232	0.00467926	46.1333	IL1B;CD4
GO:0045907	positive regulation of vasoconstriction	biological_process	2	27	30	18684	0.000853232	0.00467926	46.1333	AKT1;EGFR
GO:0061024	membrane organization	biological_process	3	27	133	18684	0.000910197	0.00486542	15.609	EGFR;EGF;CD4
GO:0038128	ERBB2 signaling pathway	biological_process	2	27	31	18684	0.000911264	0.00486542	44.6452	EGFR;EGF
GO:0043388	positive regulation of DNA binding	biological_process	2	27	31	18684	0.000911264	0.00486542	44.6452	MMP9;EGF
GO:0045648	positive regulation of erythrocyte differentiation	biological_process	2	27	31	18684	0.000911264	0.00486542	44.6452	STAT3;HIF1A
GO:0045765	regulation of angiogenesis	biological_process	2	27	31	18684	0.000911264	0.00486542	44.6452	IL6;FGF2
GO:0010975	regulation of neuron projection development	biological_process	2	27	32	18684	0.000971149	0.00516242	43.25	AKT1;PTEN
GO:0032496	response to lipopolysaccharide	biological_process	3	27	137	18684	0.000991659	0.00524843	15.1533	IL1B;JUN;CASP3
GO:0007566	embryo implantation	biological_process	2	27	33	18684	0.00103288	0.00541929	41.9394	IL1B;MMP9
GO:0051973	positive regulation of telomerase activity	biological_process	2	27	33	18684	0.00103288	0.00541929	41.9394	MYC;MAPK3
GO:0045787	positive regulation of cell cycle	biological_process	2	27	34	18684	0.00109646	0.00564818	40.7059	IL10;CCND1
GO:0098586	cellular response to virus	biological_process	2	27	34	18684	0.00109646	0.00564818	40.7059	IL6;HIF1A
GO:1990090	cellular response to nerve growth factor stimulus	biological_process	2	27	34	18684	0.00109646	0.00564818	40.7059	AKT1;PTEN
GO:0007399	nervous system development	biological_process	4	27	321	18684	0.00109823	0.00564818	8.62305	FN1;VEGFA;STAT3;FGF2
GO:0038083	peptidyl-tyrosine autophosphorylation	biological_process	2	27	35	18684	0.00116188	0.00589204	39.5429	EGFR;MAPK3
GO:0006953	acute-phase response	biological_process	2	27	36	18684	0.00122913	0.00615581	38.4444	IL6;FN1
GO:0042059	negative regulation of epidermal growth factor receptor signaling pathway	biological_process	2	27	36	18684	0.00122913	0.00615581	38.4444	EGFR;EGF
GO:0001658	branching involved in ureteric bud morphogenesis	biological_process	2	27	37	18684	0.00129821	0.00642216	37.4054	MYC;FGF2
GO:0014065	phosphatidylinositol 3-kinase signaling	biological_process	2	27	37	18684	0.00129821	0.00642216	37.4054	AKT1;PTEN
GO:0032733	positive regulation of interleukin-10 production	biological_process	2	27	37	18684	0.00129821	0.00642216	37.4054	IL6;STAT3
GO:0001666	response to hypoxia	biological_process	3	27	153	18684	0.00136334	0.00668975	13.5686	VEGFA;CASP3;HIF1A
GO:0051402	neuron apoptotic process	biological_process	2	27	38	18684	0.00136911	0.00669099	36.4211	TP53;CASP3
GO:0043687	post-translational protein modification	biological_process	4	27	342	18684	0.00138767	0.00675446	8.09357	IL6;ALB;FN1;HIF1A
GO:0006367	transcription initiation from RNA polymerase II promoter	biological_process	3	27	160	18684	0.00155005	0.00748472	12.975	PTEN;ESR1;CCND1
GO:0003151	outflow tract morphogenesis	biological_process	2	27	41	18684	0.00159272	0.00759988	33.7561	VEGFA;HIF1A
GO:0071364	cellular response to epidermal growth factor stimulus	biological_process	2	27	42	18684	0.00167086	0.00787971	32.9524	AKT1;EGFR
GO:2000272	negative regulation of signaling receptor activity	biological_process	2	27	42	18684	0.00167086	0.00787971	32.9524	TNF;PTEN
GO:0001819	positive regulation of cytokine production	biological_process	2	27	43	18684	0.00175081	0.00816147	32.186	TNF;IL10
GO:0010718	positive regulation of epithelial to mesenchymal transition	biological_process	2	27	43	18684	0.00175081	0.00816147	32.186	IL6;IL1B
GO:0050766	positive regulation of phagocytosis	biological_process	2	27	43	18684	0.00175081	0.00816147	32.186	TNF;IL1B
GO:0032715	negative regulation of interleukin-6 production	biological_process	2	27	44	18684	0.00183255	0.00850977	31.4545	TNF;IL10
GO:0050918	positive chemotaxis	biological_process	2	27	45	18684	0.00191608	0.0088637	30.7556	VEGFA;FGF2
GO:0045599	negative regulation of fat cell differentiation	biological_process	2	27	46	18684	0.00200139	0.00918821	30.087	TNF;IL6
GO:0051898	negative regulation of protein kinase B signaling	biological_process	2	27	46	18684	0.00200139	0.00918821	30.087	AKT1;PTEN
GO:0042542	response to hydrogen peroxide	biological_process	2	27	47	18684	0.00208848	0.00951595	29.4468	JUN;CASP3
GO:0045785	positive regulation of cell adhesion	biological_process	2	27	48	18684	0.00217735	0.0098837	28.8333	TNF;VEGFA
GO:0043280	positive regulation of cysteine-type endopeptidase activity involved in apoptotic process	biological_process	2	27	50	18684	0.00236038	0.0105955	27.68	TNF;MYC
GO:0034644	cellular response to UV	biological_process	2	27	52	18684	0.00255045	0.0112405	26.6154	TP53;MYC
GO:0007507	heart development	biological_process	3	27	191	18684	0.00256741	0.0112743	10.8691	FN1;CASP3;PTEN
GO:0031334	positive regulation of protein-containing complex assembly	biological_process	2	27	53	18684	0.00264812	0.0115036	26.1132	TNF;VEGFA
GO:0045860	positive regulation of protein kinase activity	biological_process	2	27	53	18684	0.00264812	0.0115036	26.1132	TNF;CD4
GO:0006006	glucose metabolic process	biological_process	2	27	54	18684	0.00274752	0.0118505	25.6296	AKT1;TNF
GO:0051592	response to calcium ion	biological_process	2	27	55	18684	0.00284867	0.0122432	25.1636	EGFR;CCND1
GO:0006959	humoral immune response	biological_process	2	27	57	18684	0.00305616	0.0130425	24.2807	TNF;IL6
GO:0051216	cartilage development	biological_process	2	27	57	18684	0.00305616	0.0130425	24.2807	MAPK3;HIF1A
GO:0043627	response to estrogen	biological_process	2	27	58	18684	0.0031625	0.0134489	23.8621	ESR1;CCND1
GO:0007416	synapse assembly	biological_process	2	27	59	18684	0.00327055	0.0138598	23.4576	PTEN;CDH1
GO:0042981	regulation of apoptotic process	biological_process	3	27	209	18684	0.00331074	0.0139813	9.93301	AKT1;TP53;ESR1
GO:0006879	cellular iron ion homeostasis	biological_process	2	27	60	18684	0.00338032	0.0142255	23.0667	MYC;HIF1A
GO:0035019	somatic stem cell population maintenance	biological_process	2	27	61	18684	0.00349181	0.0146438	22.6885	STAT3;FGF2
GO:0009749	response to glucose	biological_process	2	27	62	18684	0.003605	0.0150664	22.3226	CASP3;PTEN
GO:0007249	I-kappaB kinase/NF-kappaB signaling	biological_process	2	27	64	18684	0.00383647	0.0159787	21.625	AKT1;TNF
GO:0032729	positive regulation of interferon-gamma production	biological_process	2	27	65	18684	0.00395475	0.0163032	21.2923	TNF;IL1B
GO:0007166	cell surface receptor signaling pathway	biological_process	3	27	227	18684	0.00417413	0.0170671	9.14537	EGFR;MAPK3;CD4
GO:0016032	viral process	biological_process	4	27	464	18684	0.00418836	0.0170671	5.96552	TP53;STAT3;MAPK3;SP1
GO:0007623	circadian rhythm	biological_process	2	27	71	18684	0.00469967	0.0188609	19.493	EGFR;JUN
GO:0033674	positive regulation of kinase activity	biological_process	2	27	71	18684	0.00469967	0.0188609	19.493	EGFR;CD4
GO:0045727	positive regulation of translation	biological_process	2	27	71	18684	0.00469967	0.0188609	19.493	IL6;MAPK3
GO:0061418	regulation of transcription from RNA polymerase II promoter in response to hypoxia	biological_process	2	27	71	18684	0.00469967	0.0188609	19.493	VEGFA;HIF1A
GO:0009636	response to toxic substance	biological_process	2	27	75	18684	0.00522951	0.0209181	18.4533	MAPK3;CDH1
GO:0001503	ossification	biological_process	2	27	76	18684	0.00536609	0.0213937	18.2105	EGFR;MMP9
GO:0006661	phosphatidylinositol biosynthetic process	biological_process	2	27	78	18684	0.00564413	0.0221381	17.7436	FGF2;PTEN
GO:0030307	positive regulation of cell growth	biological_process	2	27	78	18684	0.00564413	0.0221381	17.7436	AKT1;EGFR
GO:0071347	cellular response to interleukin-1	biological_process	2	27	78	18684	0.00564413	0.0221381	17.7436	HIF1A;CXCL8
GO:0008543	fibroblast growth factor receptor signaling pathway	biological_process	2	27	80	18684	0.00592868	0.0230306	17.3	MAPK3;FGF2
GO:0031647	regulation of protein stability	biological_process	2	27	80	18684	0.00592868	0.0230306	17.3	CASP3;PTEN
GO:0050829	defense response to Gram-negative bacterium	biological_process	2	27	82	18684	0.00621969	0.0239914	16.878	IL6;CD4
GO:0032760	positive regulation of tumor necrosis factor production	biological_process	2	27	83	18684	0.00636761	0.0239914	16.6747	IL6;STAT3
GO:0046330	positive regulation of JNK cascade	biological_process	2	27	84	18684	0.00651714	0.0239914	16.4762	TNF;IL1B
GO:0002248	connective tissue replacement involved in inflammatory response wound healing	biological_process	1	27	5	18684	0.00720535	0.0239914	138.4	HIF1A
GO:0002309	T cell proliferation involved in immune response	biological_process	1	27	5	18684	0.00720535	0.0239914	138.4	TP53
GO:0002326	B cell lineage commitment	biological_process	1	27	5	18684	0.00720535	0.0239914	138.4	TP53
GO:0002360	T cell lineage commitment	biological_process	1	27	5	18684	0.00720535	0.0239914	138.4	TP53
GO:0006924	activation-induced cell death of T cells	biological_process	1	27	5	18684	0.00720535	0.0239914	138.4	AKT1
GO:0007406	negative regulation of neuroblast proliferation	biological_process	1	27	5	18684	0.00720535	0.0239914	138.4	TP53
GO:0009299	mRNA transcription	biological_process	1	27	5	18684	0.00720535	0.0239914	138.4	TP53
GO:0010750	positive regulation of nitric oxide mediated signal transduction	biological_process	1	27	5	18684	0.00720535	0.0239914	138.4	EGFR
GO:0010829	negative regulation of glucose transmembrane transport	biological_process	1	27	5	18684	0.00720535	0.0239914	138.4	IL1B
GO:0031999	negative regulation of fatty acid beta-oxidation	biological_process	1	27	5	18684	0.00720535	0.0239914	138.4	AKT1
GO:0032025	response to cobalt ion	biological_process	1	27	5	18684	0.00720535	0.0239914	138.4	CASP3
GO:0032692	negative regulation of interleukin-1 production	biological_process	1	27	5	18684	0.00720535	0.0239914	138.4	IL10
GO:0033555	multicellular organismal response to stress	biological_process	1	27	5	18684	0.00720535	0.0239914	138.4	PTEN
GO:0034121	regulation of toll-like receptor signaling pathway	biological_process	1	27	5	18684	0.00720535	0.0239914	138.4	ESR1
GO:0035509	negative regulation of myosin-light-chain-phosphatase activity	biological_process	1	27	5	18684	0.00720535	0.0239914	138.4	TNF
GO:0036324	vascular endothelial growth factor receptor-2 signaling pathway	biological_process	1	27	5	18684	0.00720535	0.0239914	138.4	VEGFA
GO:0038033	positive regulation of endothelial cell chemotaxis by VEGF-activated vascular endothelial growth factor receptor signaling pathway	biological_process	1	27	5	18684	0.00720535	0.0239914	138.4	VEGFA
GO:0042092	type 2 immune response	biological_process	1	27	5	18684	0.00720535	0.0239914	138.4	IL10
GO:0042743	hydrogen peroxide metabolic process	biological_process	1	27	5	18684	0.00720535	0.0239914	138.4	EGFR
GO:0043243	positive regulation of protein-containing complex disassembly	biological_process	1	27	5	18684	0.00720535	0.0239914	138.4	TNF
GO:0045833	negative regulation of lipid metabolic process	biological_process	1	27	5	18684	0.00720535	0.0239914	138.4	IL1B
GO:0051702	biological process involved in interaction with symbiont	biological_process	1	27	5	18684	0.00720535	0.0239914	138.4	FN1
GO:0060019	radial glial cell differentiation	biological_process	1	27	5	18684	0.00720535	0.0239914	138.4	STAT3
GO:0060354	negative regulation of cell adhesion molecule production	biological_process	1	27	5	18684	0.00720535	0.0239914	138.4	CXCL8
GO:0060440	trachea formation	biological_process	1	27	5	18684	0.00720535	0.0239914	138.4	MAPK3
GO:0060664	epithelial cell proliferation involved in salivary gland morphogenesis	biological_process	1	27	5	18684	0.00720535	0.0239914	138.4	TNF
GO:0060687	regulation of branching involved in prostate gland morphogenesis	biological_process	1	27	5	18684	0.00720535	0.0239914	138.4	ESR1
GO:0071494	cellular response to UV-C	biological_process	1	27	5	18684	0.00720535	0.0239914	138.4	TP53
GO:0071681	cellular response to indole-3-methanol	biological_process	1	27	5	18684	0.00720535	0.0239914	138.4	CDH1
GO:0072584	caveolin-mediated endocytosis	biological_process	1	27	5	18684	0.00720535	0.0239914	138.4	MAPK3
GO:0072655	establishment of protein localization to mitochondrion	biological_process	1	27	5	18684	0.00720535	0.0239914	138.4	AKT1
GO:0072656	maintenance of protein location in mitochondrion	biological_process	1	27	5	18684	0.00720535	0.0239914	138.4	AKT1
GO:0072734	cellular response to staurosporine	biological_process	1	27	5	18684	0.00720535	0.0239914	138.4	CASP3
GO:0090370	negative regulation of cholesterol efflux	biological_process	1	27	5	18684	0.00720535	0.0239914	138.4	EGF
GO:0120041	positive regulation of macrophage proliferation	biological_process	1	27	5	18684	0.00720535	0.0239914	138.4	MAPK3
GO:1901525	negative regulation of mitophagy	biological_process	1	27	5	18684	0.00720535	0.0239914	138.4	TP53
GO:1902749	regulation of cell cycle G2/M phase transition	biological_process	1	27	5	18684	0.00720535	0.0239914	138.4	TP53
GO:1904894	positive regulation of receptor signaling pathway via STAT	biological_process	1	27	5	18684	0.00720535	0.0239914	138.4	IL6
GO:2000402	negative regulation of lymphocyte migration	biological_process	1	27	5	18684	0.00720535	0.0239914	138.4	AKT1
GO:2000535	regulation of entry of bacterium into host cell	biological_process	1	27	5	18684	0.00720535	0.0239914	138.4	CXCL8
GO:2000556	positive regulation of T-helper 1 cell cytokine production	biological_process	1	27	5	18684	0.00720535	0.0239914	138.4	IL1B
GO:2000660	negative regulation of interleukin-1-mediated signaling pathway	biological_process	1	27	5	18684	0.00720535	0.0239914	138.4	IL6
GO:0006338	chromatin remodeling	biological_process	2	27	91	18684	0.00760829	0.0251947	15.2088	MYC;ESR1
GO:0006915	apoptotic process	biological_process	4	27	553	18684	0.007757	0.0256171	5.00542	IL1B;MAPK3;CASP3;PTEN
GO:0070498	interleukin-1-mediated signaling pathway	biological_process	2	27	95	18684	0.00826636	0.0262461	14.5684	IL1B;MAPK3
GO:0030334	regulation of cell migration	biological_process	2	27	96	18684	0.00843476	0.0262461	14.4167	AKT1;FGF2
GO:0002314	germinal center B cell differentiation	biological_process	1	27	6	18684	0.00864041	0.0262461	115.333	IL6
GO:0002925	positive regulation of humoral immune response mediated by circulating immunoglobulin	biological_process	1	27	6	18684	0.00864041	0.0262461	115.333	TNF
GO:0007167	enzyme linked receptor protein signaling pathway	biological_process	1	27	6	18684	0.00864041	0.0262461	115.333	CD4
GO:0007270	neuron-neuron synaptic transmission	biological_process	1	27	6	18684	0.00864041	0.0262461	115.333	PTEN
GO:0032687	negative regulation of interferon-alpha production	biological_process	1	27	6	18684	0.00864041	0.0262461	115.333	IL10
GO:0034103	regulation of tissue remodeling	biological_process	1	27	6	18684	0.00864041	0.0262461	115.333	TP53
GO:0042473	outer ear morphogenesis	biological_process	1	27	6	18684	0.00864041	0.0262461	115.333	MAPK3
GO:0042541	hemoglobin biosynthetic process	biological_process	1	27	6	18684	0.00864041	0.0262461	115.333	HIF1A
GO:0043504	mitochondrial DNA repair	biological_process	1	27	6	18684	0.00864041	0.0262461	115.333	TP53
GO:0043619	regulation of transcription from RNA polymerase II promoter in response to oxidative stress	biological_process	1	27	6	18684	0.00864041	0.0262461	115.333	HIF1A
GO:0045347	negative regulation of MHC class II biosynthetic process	biological_process	1	27	6	18684	0.00864041	0.0262461	115.333	IL10
GO:0048708	astrocyte differentiation	biological_process	1	27	6	18684	0.00864041	0.0262461	115.333	STAT3
GO:0060179	male mating behavior	biological_process	1	27	6	18684	0.00864041	0.0262461	115.333	PTEN
GO:0060527	prostate epithelial cord arborization involved in prostate glandular acinus morphogenesis	biological_process	1	27	6	18684	0.00864041	0.0262461	115.333	ESR1
GO:0060736	prostate gland growth	biological_process	1	27	6	18684	0.00864041	0.0262461	115.333	PTEN
GO:0060754	positive regulation of mast cell chemotaxis	biological_process	1	27	6	18684	0.00864041	0.0262461	115.333	VEGFA
GO:0061002	negative regulation of dendritic spine morphogenesis	biological_process	1	27	6	18684	0.00864041	0.0262461	115.333	PTEN
GO:0061470	T follicular helper cell differentiation	biological_process	1	27	6	18684	0.00864041	0.0262461	115.333	IL6
GO:0072378	blood coagulation, fibrin clot formation	biological_process	1	27	6	18684	0.00864041	0.0262461	115.333	FN1
GO:0072574	hepatocyte proliferation	biological_process	1	27	6	18684	0.00864041	0.0262461	115.333	IL6
GO:0090344	negative regulation of cell aging	biological_process	1	27	6	18684	0.00864041	0.0262461	115.333	PTEN
GO:1900020	positive regulation of protein kinase C activity	biological_process	1	27	6	18684	0.00864041	0.0262461	115.333	EGFR
GO:1901166	neural crest cell migration involved in autonomic nervous system development	biological_process	1	27	6	18684	0.00864041	0.0262461	115.333	FN1
GO:1901727	positive regulation of histone deacetylase activity	biological_process	1	27	6	18684	0.00864041	0.0262461	115.333	VEGFA
GO:1903038	negative regulation of leukocyte cell-cell adhesion	biological_process	1	27	6	18684	0.00864041	0.0262461	115.333	AKT1
GO:2000434	regulation of protein neddylation	biological_process	1	27	6	18684	0.00864041	0.0262461	115.333	HIF1A
GO:2001054	negative regulation of mesenchymal cell apoptotic process	biological_process	1	27	6	18684	0.00864041	0.0262461	115.333	HIF1A
GO:2001268	negative regulation of cysteine-type endopeptidase activity involved in apoptotic signaling pathway	biological_process	1	27	6	18684	0.00864041	0.0262461	115.333	MMP9
GO:0000082	G1/S transition of mitotic cell cycle	biological_process	2	27	98	18684	0.00877618	0.0265918	14.1224	MYC;CCND1
GO:0006898	receptor-mediated endocytosis	biological_process	2	27	99	18684	0.0089492	0.0269142	13.9798	ALB;HSPG2
GO:0050830	defense response to Gram-positive bacterium	biological_process	2	27	99	18684	0.0089492	0.0269142	13.9798	TNF;IL6
GO:0007179	transforming growth factor beta receptor signaling pathway	biological_process	2	27	100	18684	0.00912375	0.0273712	13.84	TP53;JUN
GO:0030168	platelet activation	biological_process	2	27	102	18684	0.00947742	0.0277478	13.5686	IL6;MAPK3
GO:0002637	regulation of immunoglobulin production	biological_process	1	27	7	18684	0.0100735	0.0277478	98.8571	TNF
GO:0010764	negative regulation of fibroblast migration	biological_process	1	27	7	18684	0.0100735	0.0277478	98.8571	FGF2
GO:0010960	magnesium ion homeostasis	biological_process	1	27	7	18684	0.0100735	0.0277478	98.8571	EGFR
GO:0021955	central nervous system neuron axonogenesis	biological_process	1	27	7	18684	0.0100735	0.0277478	98.8571	PTEN
GO:0030213	hyaluronan biosynthetic process	biological_process	1	27	7	18684	0.0100735	0.0277478	98.8571	IL1B
GO:0030641	regulation of cellular pH	biological_process	1	27	7	18684	0.0100735	0.0277478	98.8571	MAPK3
GO:0031394	positive regulation of prostaglandin biosynthetic process	biological_process	1	27	7	18684	0.0100735	0.0277478	98.8571	IL1B
GO:0032494	response to peptidoglycan	biological_process	1	27	7	18684	0.0100735	0.0277478	98.8571	IL6
GO:0033194	response to hydroperoxide	biological_process	1	27	7	18684	0.0100735	0.0277478	98.8571	SP1
GO:0033598	mammary gland epithelial cell proliferation	biological_process	1	27	7	18684	0.0100735	0.0277478	98.8571	CCND1
GO:0035655	interleukin-18-mediated signaling pathway	biological_process	1	27	7	18684	0.0100735	0.0277478	98.8571	AKT1
GO:0036003	positive regulation of transcription from RNA polymerase II promoter in response to stress	biological_process	1	27	7	18684	0.0100735	0.0277478	98.8571	TP53
GO:0038001	paracrine signaling	biological_process	1	27	7	18684	0.0100735	0.0277478	98.8571	FGF2
GO:0045656	negative regulation of monocyte differentiation	biological_process	1	27	7	18684	0.0100735	0.0277478	98.8571	MYC
GO:0048512	circadian behavior	biological_process	1	27	7	18684	0.0100735	0.0277478	98.8571	TP53
GO:0048842	positive regulation of axon extension involved in axon guidance	biological_process	1	27	7	18684	0.0100735	0.0277478	98.8571	VEGFA
GO:0050805	negative regulation of synaptic transmission	biological_process	1	27	7	18684	0.0100735	0.0277478	98.8571	IL1B
GO:0050996	positive regulation of lipid catabolic process	biological_process	1	27	7	18684	0.0100735	0.0277478	98.8571	IL1B
GO:0051798	positive regulation of hair follicle development	biological_process	1	27	7	18684	0.0100735	0.0277478	98.8571	TNF
GO:0060020	Bergmann glial cell differentiation	biological_process	1	27	7	18684	0.0100735	0.0277478	98.8571	MAPK3
GO:0061298	retina vasculature development in camera-type eye	biological_process	1	27	7	18684	0.0100735	0.0277478	98.8571	HIF1A
GO:0070244	negative regulation of thymocyte apoptotic process	biological_process	1	27	7	18684	0.0100735	0.0277478	98.8571	HIF1A
GO:1900122	positive regulation of receptor binding	biological_process	1	27	7	18684	0.0100735	0.0277478	98.8571	MMP9
GO:1901165	positive regulation of trophoblast cell migration	biological_process	1	27	7	18684	0.0100735	0.0277478	98.8571	VEGFA
GO:1903599	positive regulation of autophagy of mitochondrion	biological_process	1	27	7	18684	0.0100735	0.0277478	98.8571	HIF1A
GO:1903659	regulation of complement-dependent cytotoxicity	biological_process	1	27	7	18684	0.0100735	0.0277478	98.8571	IL10
GO:1904417	positive regulation of xenophagy	biological_process	1	27	7	18684	0.0100735	0.0277478	98.8571	MAPK3
GO:1905618	positive regulation of miRNA mediated inhibition of translation	biological_process	1	27	7	18684	0.0100735	0.0277478	98.8571	STAT3
GO:2000144	positive regulation of DNA-templated transcription, initiation	biological_process	1	27	7	18684	0.0100735	0.0277478	98.8571	JUN
GO:2000553	positive regulation of T-helper 2 cell cytokine production	biological_process	1	27	7	18684	0.0100735	0.0277478	98.8571	IL6
GO:0030154	cell differentiation	biological_process	4	27	602	18684	0.0103897	0.028554	4.59801	AKT1;EGFR;FGF2;HSPG2
GO:0038095	Fc-epsilon receptor signaling pathway	biological_process	2	27	110	18684	0.0109524	0.0286314	12.5818	JUN;MAPK3
GO:0006935	chemotaxis	biological_process	2	27	112	18684	0.0113361	0.0286314	12.3571	CXCL8;FGF2
GO:0000733	DNA strand renaturation	biological_process	1	27	8	18684	0.0115045	0.0286314	86.5	TP53
GO:0001893	maternal placenta development	biological_process	1	27	8	18684	0.0115045	0.0286314	86.5	AKT1
GO:0002446	neutrophil mediated immunity	biological_process	1	27	8	18684	0.0115045	0.0286314	86.5	IL6
GO:0006975	DNA damage induced protein phosphorylation	biological_process	1	27	8	18684	0.0115045	0.0286314	86.5	MAPK3
GO:0007253	cytoplasmic sequestering of NF-kappaB	biological_process	1	27	8	18684	0.0115045	0.0286314	86.5	IL10
GO:0019064	fusion of virus membrane with host plasma membrane	biological_process	1	27	8	18684	0.0115045	0.0286314	86.5	CD4
GO:0019896	axonal transport of mitochondrion	biological_process	1	27	8	18684	0.0115045	0.0286314	86.5	HIF1A
GO:0019953	sexual reproduction	biological_process	1	27	8	18684	0.0115045	0.0286314	86.5	STAT3
GO:0031497	chromatin assembly	biological_process	1	27	8	18684	0.0115045	0.0286314	86.5	TP53
GO:0031642	negative regulation of myelination	biological_process	1	27	8	18684	0.0115045	0.0286314	86.5	PTEN
GO:0032287	peripheral nervous system myelin maintenance	biological_process	1	27	8	18684	0.0115045	0.0286314	86.5	AKT1
GO:0032364	oxygen homeostasis	biological_process	1	27	8	18684	0.0115045	0.0286314	86.5	HIF1A
GO:0032682	negative regulation of chemokine production	biological_process	1	27	8	18684	0.0115045	0.0286314	86.5	IL6
GO:0032873	negative regulation of stress-activated MAPK cascade	biological_process	1	27	8	18684	0.0115045	0.0286314	86.5	MYC
GO:0033210	leptin-mediated signaling pathway	biological_process	1	27	8	18684	0.0115045	0.0286314	86.5	STAT3
GO:0033601	positive regulation of mammary gland epithelial cell proliferation	biological_process	1	27	8	18684	0.0115045	0.0286314	86.5	CCND1
GO:0034405	response to fluid shear stress	biological_process	1	27	8	18684	0.0115045	0.0286314	86.5	AKT1
GO:0035635	entry of bacterium into host cell	biological_process	1	27	8	18684	0.0115045	0.0286314	86.5	CDH1
GO:0038114	interleukin-21-mediated signaling pathway	biological_process	1	27	8	18684	0.0115045	0.0286314	86.5	STAT3
GO:0042698	ovulation cycle	biological_process	1	27	8	18684	0.0115045	0.0286314	86.5	EGFR
GO:0046425	regulation of receptor signaling pathway via JAK-STAT	biological_process	1	27	8	18684	0.0115045	0.0286314	86.5	EGF
GO:0046621	negative regulation of organ growth	biological_process	1	27	8	18684	0.0115045	0.0286314	86.5	PTEN
GO:0048539	bone marrow development	biological_process	1	27	8	18684	0.0115045	0.0286314	86.5	TP53
GO:0048739	cardiac muscle fiber development	biological_process	1	27	8	18684	0.0115045	0.0286314	86.5	VEGFA
GO:0048853	forebrain morphogenesis	biological_process	1	27	8	18684	0.0115045	0.0286314	86.5	PTEN
GO:0050871	positive regulation of B cell activation	biological_process	1	27	8	18684	0.0115045	0.0286314	86.5	IL6
GO:0051045	negative regulation of membrane protein ectodomain proteolysis	biological_process	1	27	8	18684	0.0115045	0.0286314	86.5	IL10
GO:0060982	coronary artery morphogenesis	biological_process	1	27	8	18684	0.0115045	0.0286314	86.5	VEGFA
GO:0061042	vascular wound healing	biological_process	1	27	8	18684	0.0115045	0.0286314	86.5	VEGFA
GO:0071550	death-inducing signaling complex assembly	biological_process	1	27	8	18684	0.0115045	0.0286314	86.5	TNF
GO:0090091	positive regulation of extracellular matrix disassembly	biological_process	1	27	8	18684	0.0115045	0.0286314	86.5	IL6
GO:0090279	regulation of calcium ion import	biological_process	1	27	8	18684	0.0115045	0.0286314	86.5	EGF
GO:0097527	necroptotic signaling pathway	biological_process	1	27	8	18684	0.0115045	0.0286314	86.5	TNF
GO:1900119	positive regulation of execution phase of apoptosis	biological_process	1	27	8	18684	0.0115045	0.0286314	86.5	TP53
GO:1901017	negative regulation of potassium ion transmembrane transporter activity	biological_process	1	27	8	18684	0.0115045	0.0286314	86.5	PTEN
GO:1902966	positive regulation of protein localization to early endosome	biological_process	1	27	8	18684	0.0115045	0.0286314	86.5	EGF
GO:1903715	regulation of aerobic respiration	biological_process	1	27	8	18684	0.0115045	0.0286314	86.5	HIF1A
GO:1990314	cellular response to insulin-like growth factor stimulus	biological_process	1	27	8	18684	0.0115045	0.0286314	86.5	PTEN
GO:2000641	regulation of early endosome to late endosome transport	biological_process	1	27	8	18684	0.0115045	0.0286314	86.5	MAPK3
GO:0031175	neuron projection development	biological_process	2	27	114	18684	0.0117256	0.0291219	12.1404	IL6;CDH1
GO:0051726	regulation of cell cycle	biological_process	2	27	115	18684	0.0119226	0.0295505	12.0348	STAT3;JUN
GO:0030336	negative regulation of cell migration	biological_process	2	27	116	18684	0.012121	0.029981	11.931	PTEN;CDH1
GO:0003208	cardiac ventricle morphogenesis	biological_process	1	27	9	18684	0.0129336	0.0305566	76.8889	HIF1A
GO:0032308	positive regulation of prostaglandin secretion	biological_process	1	27	9	18684	0.0129336	0.0305566	76.8889	IL1B
GO:0032872	regulation of stress-activated MAPK cascade	biological_process	1	27	9	18684	0.0129336	0.0305566	76.8889	MAPK3
GO:0033197	response to vitamin E	biological_process	1	27	9	18684	0.0129336	0.0305566	76.8889	CCND1
GO:0033622	integrin activation	biological_process	1	27	9	18684	0.0129336	0.0305566	76.8889	FN1
GO:0035148	tube formation	biological_process	1	27	9	18684	0.0129336	0.0305566	76.8889	VEGFA
GO:0035767	endothelial cell chemotaxis	biological_process	1	27	9	18684	0.0129336	0.0305566	76.8889	VEGFA
GO:0038113	interleukin-9-mediated signaling pathway	biological_process	1	27	9	18684	0.0129336	0.0305566	76.8889	STAT3
GO:0038155	interleukin-23-mediated signaling pathway	biological_process	1	27	9	18684	0.0129336	0.0305566	76.8889	STAT3
GO:0043117	positive regulation of vascular permeability	biological_process	1	27	9	18684	0.0129336	0.0305566	76.8889	VEGFA
GO:0050863	regulation of T cell activation	biological_process	1	27	9	18684	0.0129336	0.0305566	76.8889	CD4
GO:0051782	negative regulation of cell division	biological_process	1	27	9	18684	0.0129336	0.0305566	76.8889	MYC
GO:0060259	regulation of feeding behavior	biological_process	1	27	9	18684	0.0129336	0.0305566	76.8889	STAT3
GO:0060670	branching involved in labyrinthine layer morphogenesis	biological_process	1	27	9	18684	0.0129336	0.0305566	76.8889	IL10
GO:0061072	iris morphogenesis	biological_process	1	27	9	18684	0.0129336	0.0305566	76.8889	HIF1A
GO:0071316	cellular response to nicotine	biological_process	1	27	9	18684	0.0129336	0.0305566	76.8889	TNF
GO:0072089	stem cell proliferation	biological_process	1	27	9	18684	0.0129336	0.0305566	76.8889	FGF2
GO:0090037	positive regulation of protein kinase C signaling	biological_process	1	27	9	18684	0.0129336	0.0305566	76.8889	VEGFA
GO:1900222	negative regulation of amyloid-beta clearance	biological_process	1	27	9	18684	0.0129336	0.0305566	76.8889	TNF
GO:1903589	positive regulation of blood vessel endothelial cell proliferation involved in sprouting angiogenesis	biological_process	1	27	9	18684	0.0129336	0.0305566	76.8889	VEGFA
GO:0033209	tumor necrosis factor-mediated signaling pathway	biological_process	2	27	122	18684	0.0133421	0.0313992	11.3443	TNF;TP53
GO:0007169	transmembrane receptor protein tyrosine kinase signaling pathway	biological_process	2	27	123	18684	0.0135506	0.0317034	11.252	EGFR;CD4
GO:0018108	peptidyl-tyrosine phosphorylation	biological_process	2	27	123	18684	0.0135506	0.0317034	11.252	EGFR;EGF
GO:0065003	protein-containing complex assembly	biological_process	2	27	123	18684	0.0135506	0.0317034	11.252	TP53;MAPK3
GO:0002377	immunoglobulin production	biological_process	1	27	10	18684	0.0143607	0.0317034	69.2	IL6
GO:0007494	midgut development	biological_process	1	27	10	18684	0.0143607	0.0317034	69.2	EGFR
GO:0010761	fibroblast migration	biological_process	1	27	10	18684	0.0143607	0.0317034	69.2	AKT1
GO:0010907	positive regulation of glucose metabolic process	biological_process	1	27	10	18684	0.0143607	0.0317034	69.2	AKT1
GO:0030857	negative regulation of epithelial cell differentiation	biological_process	1	27	10	18684	0.0143607	0.0317034	69.2	CCND1
GO:0032966	negative regulation of collagen biosynthetic process	biological_process	1	27	10	18684	0.0143607	0.0317034	69.2	IL6
GO:0033327	Leydig cell differentiation	biological_process	1	27	10	18684	0.0143607	0.0317034	69.2	CCND1
GO:0034115	negative regulation of heterotypic cell-cell adhesion	biological_process	1	27	10	18684	0.0143607	0.0317034	69.2	IL10
GO:0042711	maternal behavior	biological_process	1	27	10	18684	0.0143607	0.0317034	69.2	PTEN
GO:0043068	positive regulation of programmed cell death	biological_process	1	27	10	18684	0.0143607	0.0317034	69.2	TNF
GO:0043586	tongue development	biological_process	1	27	10	18684	0.0143607	0.0317034	69.2	EGFR
GO:0046622	positive regulation of organ growth	biological_process	1	27	10	18684	0.0143607	0.0317034	69.2	AKT1
GO:0051205	protein insertion into membrane	biological_process	1	27	10	18684	0.0143607	0.0317034	69.2	EGFR
GO:0051272	positive regulation of cellular component movement	biological_process	1	27	10	18684	0.0143607	0.0317034	69.2	VEGFA
GO:0060068	vagina development	biological_process	1	27	10	18684	0.0143607	0.0317034	69.2	ESR1
GO:0060074	synapse maturation	biological_process	1	27	10	18684	0.0143607	0.0317034	69.2	PTEN
GO:0060411	cardiac septum morphogenesis	biological_process	1	27	10	18684	0.0143607	0.0317034	69.2	TP53
GO:0060644	mammary gland epithelial cell differentiation	biological_process	1	27	10	18684	0.0143607	0.0317034	69.2	AKT1
GO:0071803	positive regulation of podosome assembly	biological_process	1	27	10	18684	0.0143607	0.0317034	69.2	TNF
GO:0072359	circulatory system development	biological_process	1	27	10	18684	0.0143607	0.0317034	69.2	HSPG2
GO:0090394	negative regulation of excitatory postsynaptic potential	biological_process	1	27	10	18684	0.0143607	0.0317034	69.2	PTEN
GO:0097105	presynaptic membrane assembly	biological_process	1	27	10	18684	0.0143607	0.0317034	69.2	PTEN
GO:0140052	cellular response to oxidised low-density lipoprotein particle stimulus	biological_process	1	27	10	18684	0.0143607	0.0317034	69.2	AKT1
GO:2000008	regulation of protein localization to cell surface	biological_process	1	27	10	18684	0.0143607	0.0317034	69.2	EGF
GO:2000048	negative regulation of cell-cell adhesion mediated by cadherin	biological_process	1	27	10	18684	0.0143607	0.0317034	69.2	VEGFA
GO:2000343	positive regulation of chemokine (C-X-C motif) ligand 2 production	biological_process	1	27	10	18684	0.0143607	0.0317034	69.2	TNF
GO:2001028	positive regulation of endothelial cell chemotaxis	biological_process	1	27	10	18684	0.0143607	0.0317034	69.2	FGF2
GO:0050900	leukocyte migration	biological_process	2	27	131	18684	0.0152699	0.0331584	10.5649	FN1;MMP9
GO:1901796	regulation of signal transduction by p53 class mediator	biological_process	2	27	131	18684	0.0152699	0.0331584	10.5649	AKT1;TP53
GO:0002675	positive regulation of acute inflammatory response	biological_process	1	27	11	18684	0.0157858	0.0331584	62.9091	IL6
GO:0006983	ER overload response	biological_process	1	27	11	18684	0.0157858	0.0331584	62.9091	TP53
GO:0010524	positive regulation of calcium ion transport into cytosol	biological_process	1	27	11	18684	0.0157858	0.0331584	62.9091	CD4
GO:0010918	positive regulation of mitochondrial membrane potential	biological_process	1	27	11	18684	0.0157858	0.0331584	62.9091	AKT1
GO:0030212	hyaluronan metabolic process	biological_process	1	27	11	18684	0.0157858	0.0331584	62.9091	AKT1
GO:0030518	intracellular steroid hormone receptor signaling pathway	biological_process	1	27	11	18684	0.0157858	0.0331584	62.9091	ESR1
GO:0031065	positive regulation of histone deacetylation	biological_process	1	27	11	18684	0.0157858	0.0331584	62.9091	TP53
GO:0032958	inositol phosphate biosynthetic process	biological_process	1	27	11	18684	0.0157858	0.0331584	62.9091	FGF2
GO:0032963	collagen metabolic process	biological_process	1	27	11	18684	0.0157858	0.0331584	62.9091	HIF1A
GO:0043129	surfactant homeostasis	biological_process	1	27	11	18684	0.0157858	0.0331584	62.9091	VEGFA
GO:0043276	anoikis	biological_process	1	27	11	18684	0.0157858	0.0331584	62.9091	AKT1
GO:0045348	positive regulation of MHC class II biosynthetic process	biological_process	1	27	11	18684	0.0157858	0.0331584	62.9091	IL10
GO:0046325	negative regulation of glucose import	biological_process	1	27	11	18684	0.0157858	0.0331584	62.9091	TNF
GO:0046598	positive regulation of viral entry into host cell	biological_process	1	27	11	18684	0.0157858	0.0331584	62.9091	CD4
GO:0046685	response to arsenic-containing substance	biological_process	1	27	11	18684	0.0157858	0.0331584	62.9091	PTEN
GO:0048681	negative regulation of axon regeneration	biological_process	1	27	11	18684	0.0157858	0.0331584	62.9091	PTEN
GO:0051974	negative regulation of telomerase activity	biological_process	1	27	11	18684	0.0157858	0.0331584	62.9091	TP53
GO:0070106	interleukin-27-mediated signaling pathway	biological_process	1	27	11	18684	0.0157858	0.0331584	62.9091	STAT3
GO:0070757	interleukin-35-mediated signaling pathway	biological_process	1	27	11	18684	0.0157858	0.0331584	62.9091	STAT3
GO:0071310	cellular response to organic substance	biological_process	1	27	11	18684	0.0157858	0.0331584	62.9091	IL1B
GO:0071492	cellular response to UV-A	biological_process	1	27	11	18684	0.0157858	0.0331584	62.9091	MMP9
GO:0071639	positive regulation of monocyte chemotactic protein-1 production	biological_process	1	27	11	18684	0.0157858	0.0331584	62.9091	IL1B
GO:1990440	positive regulation of transcription from RNA polymerase II promoter in response to endoplasmic reticulum stress	biological_process	1	27	11	18684	0.0157858	0.0331584	62.9091	TP53
GO:2000304	positive regulation of ceramide biosynthetic process	biological_process	1	27	11	18684	0.0157858	0.0331584	62.9091	TNF
GO:2000637	positive regulation of gene silencing by miRNA	biological_process	1	27	11	18684	0.0157858	0.0331584	62.9091	STAT3
GO:0009887	animal organ morphogenesis	biological_process	2	27	134	18684	0.0159377	0.0334196	10.3284	FGF2;HSPG2
GO:0035556	intracellular signal transduction	biological_process	3	27	372	18684	0.0160736	0.0336463	5.58065	AKT1;MAPK3;CXCL8
GO:0000185	activation of MAPKKK activity	biological_process	1	27	12	18684	0.0172089	0.0340804	57.6667	TNF
GO:0002064	epithelial cell development	biological_process	1	27	12	18684	0.0172089	0.0340804	57.6667	ESR1
GO:0002687	positive regulation of leukocyte migration	biological_process	1	27	12	18684	0.0172089	0.0340804	57.6667	VEGFA
GO:0005979	regulation of glycogen biosynthetic process	biological_process	1	27	12	18684	0.0172089	0.0340804	57.6667	AKT1
GO:0030278	regulation of ossification	biological_process	1	27	12	18684	0.0172089	0.0340804	57.6667	MAPK3
GO:0030595	leukocyte chemotaxis	biological_process	1	27	12	18684	0.0172089	0.0340804	57.6667	IL10
GO:0032026	response to magnesium ion	biological_process	1	27	12	18684	0.0172089	0.0340804	57.6667	CCND1
GO:0032204	regulation of telomere maintenance	biological_process	1	27	12	18684	0.0172089	0.0340804	57.6667	MYC
GO:0042119	neutrophil activation	biological_process	1	27	12	18684	0.0172089	0.0340804	57.6667	CXCL8
GO:0043922	negative regulation by host of viral transcription	biological_process	1	27	12	18684	0.0172089	0.0340804	57.6667	JUN
GO:0045475	locomotor rhythm	biological_process	1	27	12	18684	0.0172089	0.0340804	57.6667	PTEN
GO:0048009	insulin-like growth factor receptor signaling pathway	biological_process	1	27	12	18684	0.0172089	0.0340804	57.6667	AKT1
GO:0048546	digestive tract morphogenesis	biological_process	1	27	12	18684	0.0172089	0.0340804	57.6667	HIF1A
GO:0048598	embryonic morphogenesis	biological_process	1	27	12	18684	0.0172089	0.0340804	57.6667	FGF2
GO:0050927	positive regulation of positive chemotaxis	biological_process	1	27	12	18684	0.0172089	0.0340804	57.6667	VEGFA
GO:0051276	chromosome organization	biological_process	1	27	12	18684	0.0172089	0.0340804	57.6667	MYC
GO:0051549	positive regulation of keratinocyte migration	biological_process	1	27	12	18684	0.0172089	0.0340804	57.6667	MMP9
GO:0060065	uterus development	biological_process	1	27	12	18684	0.0172089	0.0340804	57.6667	ESR1
GO:0060134	prepulse inhibition	biological_process	1	27	12	18684	0.0172089	0.0340804	57.6667	PTEN
GO:0060396	growth hormone receptor signaling pathway	biological_process	1	27	12	18684	0.0172089	0.0340804	57.6667	STAT3
GO:0060425	lung morphogenesis	biological_process	1	27	12	18684	0.0172089	0.0340804	57.6667	MAPK3
GO:0071168	protein localization to chromatin	biological_process	1	27	12	18684	0.0172089	0.0340804	57.6667	ESR1
GO:0071257	cellular response to electrical stimulus	biological_process	1	27	12	18684	0.0172089	0.0340804	57.6667	PTEN
GO:0071679	commissural neuron axon guidance	biological_process	1	27	12	18684	0.0172089	0.0340804	57.6667	VEGFA
GO:2000772	regulation of cellular senescence	biological_process	1	27	12	18684	0.0172089	0.0340804	57.6667	TP53
GO:2001022	positive regulation of response to DNA damage stimulus	biological_process	1	27	12	18684	0.0172089	0.0340804	57.6667	MYC
GO:0090263	positive regulation of canonical Wnt signaling pathway	biological_process	2	27	142	18684	0.017779	0.035152	9.74648	EGFR;EGF
GO:0008360	regulation of cell shape	biological_process	2	27	145	18684	0.0184918	0.0359548	9.54483	FN1;VEGFA
GO:0002690	positive regulation of leukocyte chemotaxis	biological_process	1	27	13	18684	0.01863	0.0359548	53.2308	IL6
GO:0007171	activation of transmembrane receptor protein tyrosine kinase activity	biological_process	1	27	13	18684	0.01863	0.0359548	53.2308	EGF
GO:0009303	rRNA transcription	biological_process	1	27	13	18684	0.01863	0.0359548	53.2308	TP53
GO:0010763	positive regulation of fibroblast migration	biological_process	1	27	13	18684	0.01863	0.0359548	53.2308	AKT1
GO:0014067	negative regulation of phosphatidylinositol 3-kinase signaling	biological_process	1	27	13	18684	0.01863	0.0359548	53.2308	PTEN
GO:0032725	positive regulation of granulocyte macrophage colony-stimulating factor production	biological_process	1	27	13	18684	0.01863	0.0359548	53.2308	IL1B
GO:0036499	PERK-mediated unfolded protein response	biological_process	1	27	13	18684	0.01863	0.0359548	53.2308	CXCL8
GO:0045741	positive regulation of epidermal growth factor-activated receptor activity	biological_process	1	27	13	18684	0.01863	0.0359548	53.2308	EGF
GO:0045744	negative regulation of G protein-coupled receptor signaling pathway	biological_process	1	27	13	18684	0.01863	0.0359548	53.2308	CXCL8
GO:0060044	negative regulation of cardiac muscle cell proliferation	biological_process	1	27	13	18684	0.01863	0.0359548	53.2308	PTEN
GO:0071285	cellular response to lithium ion	biological_process	1	27	13	18684	0.01863	0.0359548	53.2308	CDH1
GO:1904645	response to amyloid-beta	biological_process	1	27	13	18684	0.01863	0.0359548	53.2308	MMP9
GO:1904668	positive regulation of ubiquitin protein ligase activity	biological_process	1	27	13	18684	0.01863	0.0359548	53.2308	PTEN
GO:0072659	protein localization to plasma membrane	biological_process	2	27	148	18684	0.0192167	0.0369692	9.35135	TNF;CDH1
GO:0098609	cell-cell adhesion	biological_process	2	27	148	18684	0.0192167	0.0369692	9.35135	EGFR;CDH1
GO:0003376	sphingosine-1-phosphate receptor signaling pathway	biological_process	1	27	14	18684	0.0200492	0.0376738	49.4286	AKT1
GO:0006978	DNA damage response, signal transduction by p53 class mediator resulting in transcription of p21 class mediator	biological_process	1	27	14	18684	0.0200492	0.0376738	49.4286	TP53
GO:0010243	response to organonitrogen compound	biological_process	1	27	14	18684	0.0200492	0.0376738	49.4286	CCND1
GO:0010952	positive regulation of peptidase activity	biological_process	1	27	14	18684	0.0200492	0.0376738	49.4286	FN1
GO:0021542	dentate gyrus development	biological_process	1	27	14	18684	0.0200492	0.0376738	49.4286	PTEN
GO:0032228	regulation of synaptic transmission, GABAergic	biological_process	1	27	14	18684	0.0200492	0.0376738	49.4286	PTEN
GO:0038084	vascular endothelial growth factor signaling pathway	biological_process	1	27	14	18684	0.0200492	0.0376738	49.4286	VEGFA
GO:0045019	negative regulation of nitric oxide biosynthetic process	biological_process	1	27	14	18684	0.0200492	0.0376738	49.4286	IL10
GO:0045598	regulation of fat cell differentiation	biological_process	1	27	14	18684	0.0200492	0.0376738	49.4286	TNF
GO:0046007	negative regulation of activated T cell proliferation	biological_process	1	27	14	18684	0.0200492	0.0376738	49.4286	CASP3
GO:0060397	growth hormone receptor signaling pathway via JAK-STAT	biological_process	1	27	14	18684	0.0200492	0.0376738	49.4286	STAT3
GO:0060416	response to growth hormone	biological_process	1	27	14	18684	0.0200492	0.0376738	49.4286	AKT1
GO:1902176	negative regulation of oxidative stress-induced intrinsic apoptotic signaling pathway	biological_process	1	27	14	18684	0.0200492	0.0376738	49.4286	AKT1
GO:0000302	response to reactive oxygen species	biological_process	1	27	15	18684	0.0214664	0.0387161	46.1333	HIF1A
GO:0006112	energy reserve metabolic process	biological_process	1	27	15	18684	0.0214664	0.0387161	46.1333	MYC
GO:0008637	apoptotic mitochondrial changes	biological_process	1	27	15	18684	0.0214664	0.0387161	46.1333	AKT1
GO:0015671	oxygen transport	biological_process	1	27	15	18684	0.0214664	0.0387161	46.1333	MYC
GO:0016242	negative regulation of macroautophagy	biological_process	1	27	15	18684	0.0214664	0.0387161	46.1333	AKT1
GO:0022408	negative regulation of cell-cell adhesion	biological_process	1	27	15	18684	0.0214664	0.0387161	46.1333	CDH1
GO:0030224	monocyte differentiation	biological_process	1	27	15	18684	0.0214664	0.0387161	46.1333	VEGFA
GO:0030330	DNA damage response, signal transduction by p53 class mediator	biological_process	1	27	15	18684	0.0214664	0.0387161	46.1333	TP53
GO:0032270	positive regulation of cellular protein metabolic process	biological_process	1	27	15	18684	0.0214664	0.0387161	46.1333	AKT1
GO:0033146	regulation of intracellular estrogen receptor signaling pathway	biological_process	1	27	15	18684	0.0214664	0.0387161	46.1333	ESR1
GO:0033280	response to vitamin D	biological_process	1	27	15	18684	0.0214664	0.0387161	46.1333	CD4
GO:0035729	cellular response to hepatocyte growth factor stimulus	biological_process	1	27	15	18684	0.0214664	0.0387161	46.1333	IL10
GO:0042462	eye photoreceptor cell development	biological_process	1	27	15	18684	0.0214664	0.0387161	46.1333	VEGFA
GO:0043069	negative regulation of programmed cell death	biological_process	1	27	15	18684	0.0214664	0.0387161	46.1333	ALB
GO:0048593	camera-type eye morphogenesis	biological_process	1	27	15	18684	0.0214664	0.0387161	46.1333	VEGFA
GO:0050806	positive regulation of synaptic transmission	biological_process	1	27	15	18684	0.0214664	0.0387161	46.1333	TNF
GO:0060218	hematopoietic stem cell differentiation	biological_process	1	27	15	18684	0.0214664	0.0387161	46.1333	TP53
GO:0060324	face development	biological_process	1	27	15	18684	0.0214664	0.0387161	46.1333	MAPK3
GO:0061045	negative regulation of wound healing	biological_process	1	27	15	18684	0.0214664	0.0387161	46.1333	FGF2
GO:0070848	response to growth factor	biological_process	1	27	15	18684	0.0214664	0.0387161	46.1333	MYC
GO:0070886	positive regulation of calcineurin-NFAT signaling cascade	biological_process	1	27	15	18684	0.0214664	0.0387161	46.1333	TNF
GO:0071380	cellular response to prostaglandin E stimulus	biological_process	1	27	15	18684	0.0214664	0.0387161	46.1333	AKT1
GO:0071391	cellular response to estrogen stimulus	biological_process	1	27	15	18684	0.0214664	0.0387161	46.1333	ESR1
GO:1903351	cellular response to dopamine	biological_process	1	27	15	18684	0.0214664	0.0387161	46.1333	MAPK3
GO:0042127	regulation of cell population proliferation	biological_process	2	27	159	18684	0.0219754	0.0395266	8.7044	STAT3;JUN
GO:0006309	apoptotic DNA fragmentation	biological_process	1	27	16	18684	0.0228816	0.0397883	43.25	CASP3
GO:0006809	nitric oxide biosynthetic process	biological_process	1	27	16	18684	0.0228816	0.0397883	43.25	AKT1
GO:0007413	axonal fasciculation	biological_process	1	27	16	18684	0.0228816	0.0397883	43.25	CASP3
GO:0010765	positive regulation of sodium ion transport	biological_process	1	27	16	18684	0.0228816	0.0397883	43.25	AKT1
GO:0030502	negative regulation of bone mineralization	biological_process	1	27	16	18684	0.0228816	0.0397883	43.25	HIF1A
GO:0033198	response to ATP	biological_process	1	27	16	18684	0.0228816	0.0397883	43.25	PTEN
GO:0040037	negative regulation of fibroblast growth factor receptor signaling pathway	biological_process	1	27	16	18684	0.0228816	0.0397883	43.25	FGF2
GO:0045725	positive regulation of glycogen biosynthetic process	biological_process	1	27	16	18684	0.0228816	0.0397883	43.25	AKT1
GO:0045779	negative regulation of bone resorption	biological_process	1	27	16	18684	0.0228816	0.0397883	43.25	IL6
GO:0046328	regulation of JNK cascade	biological_process	1	27	16	18684	0.0228816	0.0397883	43.25	EGFR
GO:0046855	inositol phosphate dephosphorylation	biological_process	1	27	16	18684	0.0228816	0.0397883	43.25	PTEN
GO:0050765	negative regulation of phagocytosis	biological_process	1	27	16	18684	0.0228816	0.0397883	43.25	PTEN
GO:0050850	positive regulation of calcium-mediated signaling	biological_process	1	27	16	18684	0.0228816	0.0397883	43.25	CD4
GO:0051896	regulation of protein kinase B signaling	biological_process	1	27	16	18684	0.0228816	0.0397883	43.25	PTEN
GO:0070050	neuron cellular homeostasis	biological_process	1	27	16	18684	0.0228816	0.0397883	43.25	IL6
GO:0071361	cellular response to ethanol	biological_process	1	27	16	18684	0.0228816	0.0397883	43.25	PTEN
GO:0090399	replicative senescence	biological_process	1	27	16	18684	0.0228816	0.0397883	43.25	TP53
GO:0018105	peptidyl-serine phosphorylation	biological_process	2	27	165	18684	0.0235458	0.0408262	8.38788	AKT1;MAPK3
GO:0001892	embryonic placenta development	biological_process	1	27	17	18684	0.0242948	0.0413557	40.7059	HIF1A
GO:0008209	androgen metabolic process	biological_process	1	27	17	18684	0.0242948	0.0413557	40.7059	ESR1
GO:0010759	positive regulation of macrophage chemotaxis	biological_process	1	27	17	18684	0.0242948	0.0413557	40.7059	MAPK3
GO:0032695	negative regulation of interleukin-12 production	biological_process	1	27	17	18684	0.0242948	0.0413557	40.7059	IL10
GO:0046889	positive regulation of lipid biosynthetic process	biological_process	1	27	17	18684	0.0242948	0.0413557	40.7059	AKT1
GO:0048738	cardiac muscle tissue development	biological_process	1	27	17	18684	0.0242948	0.0413557	40.7059	PTEN
GO:0060292	long-term synaptic depression	biological_process	1	27	17	18684	0.0242948	0.0413557	40.7059	PTEN
GO:0071850	mitotic cell cycle arrest	biological_process	1	27	17	18684	0.0242948	0.0413557	40.7059	TP53
GO:0090190	positive regulation of branching involved in ureteric bud morphogenesis	biological_process	1	27	17	18684	0.0242948	0.0413557	40.7059	VEGFA
GO:0090201	negative regulation of release of cytochrome c from mitochondria	biological_process	1	27	17	18684	0.0242948	0.0413557	40.7059	AKT1
GO:1904355	positive regulation of telomere capping	biological_process	1	27	17	18684	0.0242948	0.0413557	40.7059	MAPK3
GO:0006412	translation	biological_process	2	27	168	18684	0.024348	0.0413881	8.2381	AKT1;EGFR
GO:0046777	protein autophosphorylation	biological_process	2	27	170	18684	0.024889	0.0422485	8.14118	AKT1;EGFR
GO:0001659	temperature homeostasis	biological_process	1	27	18	18684	0.0257061	0.0423312	38.4444	STAT3
GO:0008340	determination of adult lifespan	biological_process	1	27	18	18684	0.0257061	0.0423312	38.4444	TP53
GO:0030214	hyaluronan catabolic process	biological_process	1	27	18	18684	0.0257061	0.0423312	38.4444	FGF2
GO:0030220	platelet formation	biological_process	1	27	18	18684	0.0257061	0.0423312	38.4444	CASP3
GO:0031929	TOR signaling	biological_process	1	27	18	18684	0.0257061	0.0423312	38.4444	AKT1
GO:0032717	negative regulation of interleukin-8 production	biological_process	1	27	18	18684	0.0257061	0.0423312	38.4444	IL10
GO:0032740	positive regulation of interleukin-17 production	biological_process	1	27	18	18684	0.0257061	0.0423312	38.4444	IL6
GO:0032930	positive regulation of superoxide anion generation	biological_process	1	27	18	18684	0.0257061	0.0423312	38.4444	EGFR
GO:0034375	high-density lipoprotein particle remodeling	biological_process	1	27	18	18684	0.0257061	0.0423312	38.4444	ALB
GO:0035162	embryonic hemopoiesis	biological_process	1	27	18	18684	0.0257061	0.0423312	38.4444	HIF1A
GO:0043032	positive regulation of macrophage activation	biological_process	1	27	18	18684	0.0257061	0.0423312	38.4444	IL10
GO:0045926	negative regulation of growth	biological_process	1	27	18	18684	0.0257061	0.0423312	38.4444	HIF1A
GO:0050730	regulation of peptidyl-tyrosine phosphorylation	biological_process	1	27	18	18684	0.0257061	0.0423312	38.4444	EGFR
GO:0051412	response to corticosterone	biological_process	1	27	18	18684	0.0257061	0.0423312	38.4444	CCND1
GO:0051895	negative regulation of focal adhesion assembly	biological_process	1	27	18	18684	0.0257061	0.0423312	38.4444	PTEN
GO:0060716	labyrinthine layer blood vessel development	biological_process	1	27	18	18684	0.0257061	0.0423312	38.4444	AKT1
GO:0001701	in utero embryonic development	biological_process	2	27	175	18684	0.026263	0.0431897	7.90857	TP53;VEGFA
GO:0005978	glycogen biosynthetic process	biological_process	1	27	19	18684	0.0271154	0.0441718	36.4211	AKT1
GO:0006970	response to osmotic stress	biological_process	1	27	19	18684	0.0271154	0.0441718	36.4211	EGFR
GO:0008156	negative regulation of DNA replication	biological_process	1	27	19	18684	0.0271154	0.0441718	36.4211	TP53
GO:0031641	regulation of myelination	biological_process	1	27	19	18684	0.0271154	0.0441718	36.4211	AKT1
GO:0032793	positive regulation of CREB transcription factor activity	biological_process	1	27	19	18684	0.0271154	0.0441718	36.4211	VEGFA
GO:0045780	positive regulation of bone resorption	biological_process	1	27	19	18684	0.0271154	0.0441718	36.4211	EGFR
GO:0060997	dendritic spine morphogenesis	biological_process	1	27	19	18684	0.0271154	0.0441718	36.4211	PTEN
GO:0043123	positive regulation of I-kappaB kinase/NF-kappaB signaling	biological_process	2	27	182	18684	0.0282378	0.0457268	7.6044	TNF;CD4
GO:0030520	intracellular estrogen receptor signaling pathway	biological_process	1	27	20	18684	0.0285227	0.0457268	34.6	ESR1
GO:0046697	decidualization	biological_process	1	27	20	18684	0.0285227	0.0457268	34.6	MAPK3
GO:0046716	muscle cell cellular homeostasis	biological_process	1	27	20	18684	0.0285227	0.0457268	34.6	HIF1A
GO:0048011	neurotrophin TRK receptor signaling pathway	biological_process	1	27	20	18684	0.0285227	0.0457268	34.6	CASP3
GO:0050771	negative regulation of axonogenesis	biological_process	1	27	20	18684	0.0285227	0.0457268	34.6	PTEN
GO:0050901	leukocyte tethering or rolling	biological_process	1	27	20	18684	0.0285227	0.0457268	34.6	TNF
GO:0051262	protein tetramerization	biological_process	1	27	20	18684	0.0285227	0.0457268	34.6	TP53
GO:0050821	protein stabilization	biological_process	2	27	185	18684	0.029102	0.0465939	7.48108	TP53;PTEN
GO:0006468	protein phosphorylation	biological_process	3	27	468	18684	0.0292549	0.0467769	4.4359	AKT1;MAPK3;CCND1
GO:0001782	B cell homeostasis	biological_process	1	27	21	18684	0.0299281	0.0471688	32.9524	CASP3
GO:0006810	transport	biological_process	1	27	21	18684	0.0299281	0.0471688	32.9524	ALB
GO:0014850	response to muscle activity	biological_process	1	27	21	18684	0.0299281	0.0471688	32.9524	HIF1A
GO:0030111	regulation of Wnt signaling pathway	biological_process	1	27	21	18684	0.0299281	0.0471688	32.9524	ESR1
GO:0032094	response to food	biological_process	1	27	21	18684	0.0299281	0.0471688	32.9524	AKT1
GO:0042755	eating behavior	biological_process	1	27	21	18684	0.0299281	0.0471688	32.9524	STAT3
GO:0048844	artery morphogenesis	biological_process	1	27	21	18684	0.0299281	0.0471688	32.9524	VEGFA
GO:0051899	membrane depolarization	biological_process	1	27	21	18684	0.0299281	0.0471688	32.9524	JUN
GO:0070266	necroptotic process	biological_process	1	27	21	18684	0.0299281	0.0471688	32.9524	TP53
GO:0007569	cell aging	biological_process	1	27	22	18684	0.0313315	0.0489352	31.4545	TP53
GO:0030878	thyroid gland development	biological_process	1	27	22	18684	0.0313315	0.0489352	31.4545	MAPK3
GO:0060045	positive regulation of cardiac muscle cell proliferation	biological_process	1	27	22	18684	0.0313315	0.0489352	31.4545	FGF2
GO:0071901	negative regulation of protein serine/threonine kinase activity	biological_process	1	27	22	18684	0.0313315	0.0489352	31.4545	AKT1
GO:2001243	negative regulation of intrinsic apoptotic signaling pathway	biological_process	1	27	22	18684	0.0313315	0.0489352	31.4545	MMP9
GO:0007369	gastrulation	biological_process	1	27	23	18684	0.0327329	0.0503456	30.087	TP53
GO:0008643	carbohydrate transport	biological_process	1	27	23	18684	0.0327329	0.0503456	30.087	AKT1
GO:0044772	mitotic cell cycle phase transition	biological_process	1	27	23	18684	0.0327329	0.0503456	30.087	CCND1
GO:0045662	negative regulation of myoblast differentiation	biological_process	1	27	23	18684	0.0327329	0.0503456	30.087	TNF
GO:0045672	positive regulation of osteoclast differentiation	biological_process	1	27	23	18684	0.0327329	0.0503456	30.087	TNF
GO:0048854	brain morphogenesis	biological_process	1	27	23	18684	0.0327329	0.0503456	30.087	PTEN
GO:0071157	negative regulation of cell cycle arrest	biological_process	1	27	23	18684	0.0327329	0.0503456	30.087	CCND1
GO:0031954	positive regulation of protein autophosphorylation	biological_process	1	27	24	18684	0.0341324	0.0520359	28.8333	VEGFA
GO:0042832	defense response to protozoan	biological_process	1	27	24	18684	0.0341324	0.0520359	28.8333	IL10
GO:0045821	positive regulation of glycolytic process	biological_process	1	27	24	18684	0.0341324	0.0520359	28.8333	HIF1A
GO:0072332	intrinsic apoptotic signaling pathway by p53 class mediator	biological_process	1	27	24	18684	0.0341324	0.0520359	28.8333	TP53
GO:0090023	positive regulation of neutrophil chemotaxis	biological_process	1	27	24	18684	0.0341324	0.0520359	28.8333	CXCL8
GO:0006027	glycosaminoglycan catabolic process	biological_process	1	27	25	18684	0.03553	0.0534272	27.68	HSPG2
GO:0009314	response to radiation	biological_process	1	27	25	18684	0.03553	0.0534272	27.68	JUN
GO:0030163	protein catabolic process	biological_process	1	27	25	18684	0.03553	0.0534272	27.68	AKT1
GO:0033137	negative regulation of peptidyl-serine phosphorylation	biological_process	1	27	25	18684	0.03553	0.0534272	27.68	PTEN
GO:0043029	T cell homeostasis	biological_process	1	27	25	18684	0.03553	0.0534272	27.68	CASP3
GO:0051894	positive regulation of focal adhesion assembly	biological_process	1	27	25	18684	0.03553	0.0534272	27.68	VEGFA
GO:0051924	regulation of calcium ion transport	biological_process	1	27	25	18684	0.03553	0.0534272	27.68	CD4
GO:0071158	positive regulation of cell cycle arrest	biological_process	1	27	25	18684	0.03553	0.0534272	27.68	TP53
GO:2000463	positive regulation of excitatory postsynaptic potential	biological_process	1	27	25	18684	0.03553	0.0534272	27.68	PTEN
GO:0001774	microglial cell activation	biological_process	1	27	26	18684	0.0369256	0.0547783	26.6154	TNF
GO:0007498	mesoderm development	biological_process	1	27	26	18684	0.0369256	0.0547783	26.6154	VEGFA
GO:0046329	negative regulation of JNK cascade	biological_process	1	27	26	18684	0.0369256	0.0547783	26.6154	AKT1
GO:0051403	stress-activated MAPK cascade	biological_process	1	27	26	18684	0.0369256	0.0547783	26.6154	MAPK3
GO:0051493	regulation of cytoskeleton organization	biological_process	1	27	26	18684	0.0369256	0.0547783	26.6154	MAPK3
GO:0097193	intrinsic apoptotic signaling pathway	biological_process	1	27	26	18684	0.0369256	0.0547783	26.6154	TP53
GO:1900740	positive regulation of protein insertion into mitochondrial membrane involved in apoptotic signaling pathway	biological_process	1	27	26	18684	0.0369256	0.0547783	26.6154	TP53
GO:2001234	negative regulation of apoptotic signaling pathway	biological_process	1	27	26	18684	0.0369256	0.0547783	26.6154	TNF
GO:2001238	positive regulation of extrinsic apoptotic signaling pathway	biological_process	1	27	26	18684	0.0369256	0.0547783	26.6154	TNF
GO:0010971	positive regulation of G2/M transition of mitotic cell cycle	biological_process	1	27	27	18684	0.0383193	0.0561584	25.6296	CCND1
GO:0021983	pituitary gland development	biological_process	1	27	27	18684	0.0383193	0.0561584	25.6296	CDH1
GO:0030534	adult behavior	biological_process	1	27	27	18684	0.0383193	0.0561584	25.6296	PTEN
GO:0032870	cellular response to hormone stimulus	biological_process	1	27	27	18684	0.0383193	0.0561584	25.6296	STAT3
GO:0035329	hippo signaling	biological_process	1	27	27	18684	0.0383193	0.0561584	25.6296	CASP3
GO:0043200	response to amino acid	biological_process	1	27	27	18684	0.0383193	0.0561584	25.6296	CASP3
GO:0050690	regulation of defense response to virus by virus	biological_process	1	27	27	18684	0.0383193	0.0561584	25.6296	CD4
GO:0051968	positive regulation of synaptic transmission, glutamatergic	biological_process	1	27	27	18684	0.0383193	0.0561584	25.6296	EGFR
GO:2000379	positive regulation of reactive oxygen species metabolic process	biological_process	1	27	27	18684	0.0383193	0.0561584	25.6296	TP53
GO:0001569	branching involved in blood vessel morphogenesis	biological_process	1	27	28	18684	0.039711	0.0575027	24.7143	VEGFA
GO:0018149	peptide cross-linking	biological_process	1	27	28	18684	0.039711	0.0575027	24.7143	FN1
GO:0042771	intrinsic apoptotic signaling pathway in response to DNA damage by p53 class mediator	biological_process	1	27	28	18684	0.039711	0.0575027	24.7143	TP53
GO:0043153	entrainment of circadian clock by photoperiod	biological_process	1	27	28	18684	0.039711	0.0575027	24.7143	TP53
GO:0044344	cellular response to fibroblast growth factor stimulus	biological_process	1	27	28	18684	0.039711	0.0575027	24.7143	CXCL8
GO:0071480	cellular response to gamma radiation	biological_process	1	27	28	18684	0.039711	0.0575027	24.7143	TP53
GO:0010803	regulation of tumor necrosis factor-mediated signaling pathway	biological_process	1	27	29	18684	0.0411008	0.0587431	23.8621	TNF
GO:0030316	osteoclast differentiation	biological_process	1	27	29	18684	0.0411008	0.0587431	23.8621	TNF
GO:0030866	cortical actin cytoskeleton organization	biological_process	1	27	29	18684	0.0411008	0.0587431	23.8621	TNF
GO:0032007	negative regulation of TOR signaling	biological_process	1	27	29	18684	0.0411008	0.0587431	23.8621	HIF1A
GO:0035094	response to nicotine	biological_process	1	27	29	18684	0.0411008	0.0587431	23.8621	CASP3
GO:0048008	platelet-derived growth factor receptor signaling pathway	biological_process	1	27	29	18684	0.0411008	0.0587431	23.8621	PTEN
GO:0048568	embryonic organ development	biological_process	1	27	29	18684	0.0411008	0.0587431	23.8621	TP53
GO:0051966	regulation of synaptic transmission, glutamatergic	biological_process	1	27	29	18684	0.0411008	0.0587431	23.8621	TNF
GO:0071549	cellular response to dexamethasone stimulus	biological_process	1	27	29	18684	0.0411008	0.0587431	23.8621	EGFR
GO:1904837	beta-catenin-TCF complex assembly	biological_process	1	27	29	18684	0.0411008	0.0587431	23.8621	MYC
GO:0001818	negative regulation of cytokine production	biological_process	1	27	30	18684	0.0424886	0.0595332	23.0667	IL10
GO:0001937	negative regulation of endothelial cell proliferation	biological_process	1	27	30	18684	0.0424886	0.0595332	23.0667	TNF
GO:0008625	extrinsic apoptotic signaling pathway via death domain receptors	biological_process	1	27	30	18684	0.0424886	0.0595332	23.0667	TNF
GO:0010800	positive regulation of peptidyl-threonine phosphorylation	biological_process	1	27	30	18684	0.0424886	0.0595332	23.0667	EGF
GO:0019369	arachidonic acid metabolic process	biological_process	1	27	30	18684	0.0424886	0.0595332	23.0667	MAPK3
GO:0021510	spinal cord development	biological_process	1	27	30	18684	0.0424886	0.0595332	23.0667	AKT1
GO:0033077	T cell differentiation in thymus	biological_process	1	27	30	18684	0.0424886	0.0595332	23.0667	TP53
GO:0034612	response to tumor necrosis factor	biological_process	1	27	30	18684	0.0424886	0.0595332	23.0667	CASP3
GO:0035633	maintenance of blood-brain barrier	biological_process	1	27	30	18684	0.0424886	0.0595332	23.0667	IL6
GO:0038111	interleukin-7-mediated signaling pathway	biological_process	1	27	30	18684	0.0424886	0.0595332	23.0667	STAT3
GO:0043392	negative regulation of DNA binding	biological_process	1	27	30	18684	0.0424886	0.0595332	23.0667	JUN
GO:0043542	endothelial cell migration	biological_process	1	27	30	18684	0.0424886	0.0595332	23.0667	PTEN
GO:0046856	phosphatidylinositol dephosphorylation	biological_process	1	27	30	18684	0.0424886	0.0595332	23.0667	PTEN
GO:0048863	stem cell differentiation	biological_process	1	27	30	18684	0.0424886	0.0595332	23.0667	ESR1
GO:0097192	extrinsic apoptotic signaling pathway in absence of ligand	biological_process	1	27	30	18684	0.0424886	0.0595332	23.0667	CASP3
GO:0045892	negative regulation of transcription, DNA-templated	biological_process	3	27	548	18684	0.0435699	0.0604272	3.78832	TNF;TP53;JUN
GO:0007259	receptor signaling pathway via JAK-STAT	biological_process	1	27	31	18684	0.0438745	0.0604272	22.3226	STAT3
GO:0007281	germ cell development	biological_process	1	27	31	18684	0.0438745	0.0604272	22.3226	AKT1
GO:0016239	positive regulation of macroautophagy	biological_process	1	27	31	18684	0.0438745	0.0604272	22.3226	HIF1A
GO:0043507	positive regulation of JUN kinase activity	biological_process	1	27	31	18684	0.0438745	0.0604272	22.3226	TNF
GO:0043552	positive regulation of phosphatidylinositol 3-kinase activity	biological_process	1	27	31	18684	0.0438745	0.0604272	22.3226	FGF2
GO:0045739	positive regulation of DNA repair	biological_process	1	27	31	18684	0.0438745	0.0604272	22.3226	EGFR
GO:0045773	positive regulation of axon extension	biological_process	1	27	31	18684	0.0438745	0.0604272	22.3226	FN1
GO:0071479	cellular response to ionizing radiation	biological_process	1	27	31	18684	0.0438745	0.0604272	22.3226	TP53
GO:2000352	negative regulation of endothelial cell apoptotic process	biological_process	1	27	31	18684	0.0438745	0.0604272	22.3226	IL10
GO:0002040	sprouting angiogenesis	biological_process	1	27	32	18684	0.0452585	0.0617023	21.625	VEGFA
GO:0006361	transcription initiation from RNA polymerase I promoter	biological_process	1	27	32	18684	0.0452585	0.0617023	21.625	MAPK3
GO:0007202	activation of phospholipase C activity	biological_process	1	27	32	18684	0.0452585	0.0617023	21.625	EGFR
GO:0010043	response to zinc ion	biological_process	1	27	32	18684	0.0452585	0.0617023	21.625	PTEN
GO:0010719	negative regulation of epithelial to mesenchymal transition	biological_process	1	27	32	18684	0.0452585	0.0617023	21.625	PTEN
GO:0030217	T cell differentiation	biological_process	1	27	32	18684	0.0452585	0.0617023	21.625	CD4
GO:0070555	response to interleukin-1	biological_process	1	27	32	18684	0.0452585	0.0617023	21.625	IL1B
GO:0032148	activation of protein kinase B activity	biological_process	1	27	33	18684	0.0466406	0.0630194	20.9697	AKT1
GO:0032212	positive regulation of telomere maintenance via telomerase	biological_process	1	27	33	18684	0.0466406	0.0630194	20.9697	MAPK3
GO:0042177	negative regulation of protein catabolic process	biological_process	1	27	33	18684	0.0466406	0.0630194	20.9697	EGFR
GO:0043330	response to exogenous dsRNA	biological_process	1	27	33	18684	0.0466406	0.0630194	20.9697	MAPK3
GO:0070059	intrinsic apoptotic signaling pathway in response to endoplasmic reticulum stress	biological_process	1	27	33	18684	0.0466406	0.0630194	20.9697	TP53
GO:1900182	positive regulation of protein localization to nucleus	biological_process	1	27	33	18684	0.0466406	0.0630194	20.9697	AKT1
GO:0009888	tissue development	biological_process	1	27	34	18684	0.0480207	0.0643106	20.3529	HSPG2
GO:0010634	positive regulation of epithelial cell migration	biological_process	1	27	34	18684	0.0480207	0.0643106	20.3529	HIF1A
GO:0042100	B cell proliferation	biological_process	1	27	34	18684	0.0480207	0.0643106	20.3529	IL10
GO:0048469	cell maturation	biological_process	1	27	34	18684	0.0480207	0.0643106	20.3529	VEGFA
GO:0050767	regulation of neurogenesis	biological_process	1	27	34	18684	0.0480207	0.0643106	20.3529	IL1B
GO:0001942	hair follicle development	biological_process	1	27	35	18684	0.0493989	0.0654333	19.7714	EGFR
GO:0030522	intracellular receptor signaling pathway	biological_process	1	27	35	18684	0.0493989	0.0654333	19.7714	STAT3
GO:0035774	positive regulation of insulin secretion involved in cellular response to glucose stimulus	biological_process	1	27	35	18684	0.0493989	0.0654333	19.7714	HIF1A
GO:0045540	regulation of cholesterol biosynthetic process	biological_process	1	27	35	18684	0.0493989	0.0654333	19.7714	SP1
GO:0051209	release of sequestered calcium ion into cytosol	biological_process	1	27	35	18684	0.0493989	0.0654333	19.7714	FGF2
GO:0097009	energy homeostasis	biological_process	1	27	35	18684	0.0493989	0.0654333	19.7714	STAT3
GO:2001244	positive regulation of intrinsic apoptotic signaling pathway	biological_process	1	27	35	18684	0.0493989	0.0654333	19.7714	TP53
GO:0046627	negative regulation of insulin receptor signaling pathway	biological_process	1	27	36	18684	0.0507752	0.0670365	19.2222	IL1B
GO:0048870	cell motility	biological_process	1	27	36	18684	0.0507752	0.0670365	19.2222	PTEN
GO:0001895	retina homeostasis	biological_process	1	27	37	18684	0.0521495	0.0685523	18.7027	ALB
GO:0006289	nucleotide-excision repair	biological_process	1	27	37	18684	0.0521495	0.0685523	18.7027	TP53
GO:0046326	positive regulation of glucose import	biological_process	1	27	37	18684	0.0521495	0.0685523	18.7027	AKT1
GO:0098742	cell-cell adhesion via plasma-membrane adhesion molecules	biological_process	1	27	37	18684	0.0521495	0.0685523	18.7027	CDH1
GO:0001541	ovarian follicle development	biological_process	1	27	38	18684	0.053522	0.0700525	18.2105	VEGFA
GO:0006024	glycosaminoglycan biosynthetic process	biological_process	1	27	38	18684	0.053522	0.0700525	18.2105	HSPG2
GO:0042307	positive regulation of protein import into nucleus	biological_process	1	27	38	18684	0.053522	0.0700525	18.2105	CDH1
GO:0003007	heart morphogenesis	biological_process	1	27	39	18684	0.0548925	0.0714605	17.7436	VEGFA
GO:0030030	cell projection organization	biological_process	1	27	39	18684	0.0548925	0.0714605	17.7436	AKT1
GO:0032689	negative regulation of interferon-gamma production	biological_process	1	27	39	18684	0.0548925	0.0714605	17.7436	IL10
GO:0043407	negative regulation of MAP kinase activity	biological_process	1	27	39	18684	0.0548925	0.0714605	17.7436	IL1B
GO:0051591	response to cAMP	biological_process	1	27	40	18684	0.0562611	0.0729289	17.3	JUN
GO:2000134	negative regulation of G1/S transition of mitotic cell cycle	biological_process	1	27	40	18684	0.0562611	0.0729289	17.3	PTEN
GO:0009408	response to heat	biological_process	1	27	41	18684	0.0576278	0.0741454	16.878	AKT1
GO:0021549	cerebellum development	biological_process	1	27	41	18684	0.0576278	0.0741454	16.878	TP53
GO:0042130	negative regulation of T cell proliferation	biological_process	1	27	41	18684	0.0576278	0.0741454	16.878	IL10
GO:0045071	negative regulation of viral genome replication	biological_process	1	27	41	18684	0.0576278	0.0741454	16.878	TNF
GO:0001756	somitogenesis	biological_process	1	27	42	18684	0.0589926	0.0752622	16.4762	TP53
GO:0008542	visual learning	biological_process	1	27	42	18684	0.0589926	0.0752622	16.4762	HIF1A
GO:0008630	intrinsic apoptotic signaling pathway in response to DNA damage	biological_process	1	27	42	18684	0.0589926	0.0752622	16.4762	TNF
GO:0009411	response to UV	biological_process	1	27	42	18684	0.0589926	0.0752622	16.4762	CASP3
GO:0031623	receptor internalization	biological_process	1	27	42	18684	0.0589926	0.0752622	16.4762	CXCL8
GO:0034097	response to cytokine	biological_process	1	27	42	18684	0.0589926	0.0752622	16.4762	JUN
GO:0060291	long-term synaptic potentiation	biological_process	1	27	42	18684	0.0589926	0.0752622	16.4762	PTEN
GO:0097191	extrinsic apoptotic signaling pathway	biological_process	1	27	42	18684	0.0589926	0.0752622	16.4762	TNF
GO:0001837	epithelial to mesenchymal transition	biological_process	1	27	43	18684	0.0603555	0.0765177	16.093	HIF1A
GO:0006110	regulation of glycolytic process	biological_process	1	27	43	18684	0.0603555	0.0765177	16.093	HIF1A
GO:0030574	collagen catabolic process	biological_process	1	27	43	18684	0.0603555	0.0765177	16.093	MMP9
GO:0034332	adherens junction organization	biological_process	1	27	43	18684	0.0603555	0.0765177	16.093	CDH1
GO:0042110	T cell activation	biological_process	1	27	43	18684	0.0603555	0.0765177	16.093	CD4
GO:0048538	thymus development	biological_process	1	27	43	18684	0.0603555	0.0765177	16.093	MAPK3
GO:0001755	neural crest cell migration	biological_process	1	27	44	18684	0.0617165	0.0777552	15.7273	HIF1A
GO:0001932	regulation of protein phosphorylation	biological_process	1	27	44	18684	0.0617165	0.0777552	15.7273	FN1
GO:0002548	monocyte chemotaxis	biological_process	1	27	44	18684	0.0617165	0.0777552	15.7273	IL6
GO:0043124	negative regulation of I-kappaB kinase/NF-kappaB signaling	biological_process	1	27	44	18684	0.0617165	0.0777552	15.7273	ESR1
GO:0071230	cellular response to amino acid stimulus	biological_process	1	27	44	18684	0.0617165	0.0777552	15.7273	TNF
GO:0034198	cellular response to amino acid starvation	biological_process	1	27	45	18684	0.0630756	0.0791384	15.3778	MAPK3
GO:0045668	negative regulation of osteoblast differentiation	biological_process	1	27	45	18684	0.0630756	0.0791384	15.3778	TNF
GO:0070527	platelet aggregation	biological_process	1	27	45	18684	0.0630756	0.0791384	15.3778	FN1
GO:0043434	response to peptide hormone	biological_process	1	27	46	18684	0.0644329	0.0807576	15.0435	STAT3
GO:0006955	immune response	biological_process	2	27	291	18684	0.0657465	0.0820322	4.75601	IL1B;CD4
GO:0030218	erythrocyte differentiation	biological_process	1	27	47	18684	0.0657882	0.0820322	14.7234	CASP3
GO:0035722	interleukin-12-mediated signaling pathway	biological_process	1	27	47	18684	0.0657882	0.0820322	14.7234	IL10
GO:0043647	inositol phosphate metabolic process	biological_process	1	27	47	18684	0.0657882	0.0820322	14.7234	PTEN
GO:0019233	sensory perception of pain	biological_process	1	27	48	18684	0.0671416	0.0832061	14.4167	MAPK3
GO:0030968	endoplasmic reticulum unfolded protein response	biological_process	1	27	48	18684	0.0671416	0.0832061	14.4167	CCND1
GO:0042149	cellular response to glucose starvation	biological_process	1	27	48	18684	0.0671416	0.0832061	14.4167	TP53
GO:0045600	positive regulation of fat cell differentiation	biological_process	1	27	48	18684	0.0671416	0.0832061	14.4167	AKT1
GO:0002931	response to ischemia	biological_process	1	27	49	18684	0.0684931	0.0846215	14.1224	TP53
GO:0050890	cognition	biological_process	1	27	49	18684	0.0684931	0.0846215	14.1224	TNF
GO:0007254	JNK cascade	biological_process	1	27	50	18684	0.0698428	0.0859385	13.84	TNF
GO:0030155	regulation of cell adhesion	biological_process	1	27	50	18684	0.0698428	0.0859385	13.84	CXCL8
GO:0035176	social behavior	biological_process	1	27	50	18684	0.0698428	0.0859385	13.84	PTEN
GO:0002244	hematopoietic progenitor cell differentiation	biological_process	1	27	52	18684	0.0725364	0.0885339	13.3077	TP53
GO:0009612	response to mechanical stimulus	biological_process	1	27	52	18684	0.0725364	0.0885339	13.3077	JUN
GO:0031295	T cell costimulation	biological_process	1	27	52	18684	0.0725364	0.0885339	13.3077	AKT1
GO:0045747	positive regulation of Notch signaling pathway	biological_process	1	27	52	18684	0.0725364	0.0885339	13.3077	STAT3
GO:0030097	hemopoiesis	biological_process	1	27	53	18684	0.0738804	0.0895431	13.0566	IL10
GO:0030216	keratinocyte differentiation	biological_process	1	27	53	18684	0.0738804	0.0895431	13.0566	CASP3
GO:0031397	negative regulation of protein ubiquitination	biological_process	1	27	53	18684	0.0738804	0.0895431	13.0566	AKT1
GO:0071345	cellular response to cytokine stimulus	biological_process	1	27	53	18684	0.0738804	0.0895431	13.0566	STAT3
GO:1901215	negative regulation of neuron death	biological_process	1	27	53	18684	0.0738804	0.0895431	13.0566	AKT1
GO:0000079	regulation of cyclin-dependent protein serine/threonine kinase activity	biological_process	1	27	55	18684	0.0765628	0.0918754	12.5818	CCND1
GO:0007612	learning	biological_process	1	27	55	18684	0.0765628	0.0918754	12.5818	JUN
GO:0045165	cell fate commitment	biological_process	1	27	55	18684	0.0765628	0.0918754	12.5818	CASP3
GO:0006977	DNA damage response, signal transduction by p53 class mediator resulting in cell cycle arrest	biological_process	1	27	56	18684	0.0779012	0.0930015	12.3571	TP53
GO:0032720	negative regulation of tumor necrosis factor production	biological_process	1	27	56	18684	0.0779012	0.0930015	12.3571	IL10
GO:0034446	substrate adhesion-dependent cell spreading	biological_process	1	27	56	18684	0.0779012	0.0930015	12.3571	FN1
GO:0010977	negative regulation of neuron projection development	biological_process	1	27	57	18684	0.0792377	0.094338	12.1404	PTEN
GO:0050680	negative regulation of epithelial cell proliferation	biological_process	1	27	57	18684	0.0792377	0.094338	12.1404	PTEN
GO:0021766	hippocampus development	biological_process	1	27	58	18684	0.0805724	0.0952719	11.931	CASP3
GO:0048812	neuron projection morphogenesis	biological_process	1	27	58	18684	0.0805724	0.0952719	11.931	EGFR
GO:0060548	negative regulation of cell death	biological_process	1	27	58	18684	0.0805724	0.0952719	11.931	FGF2
GO:0001570	vasculogenesis	biological_process	1	27	59	18684	0.0819052	0.0964714	11.7288	VEGFA
GO:0045669	positive regulation of osteoblast differentiation	biological_process	1	27	59	18684	0.0819052	0.0964714	11.7288	IL6
GO:0060079	excitatory postsynaptic potential	biological_process	1	27	59	18684	0.0819052	0.0964714	11.7288	AKT1
GO:0060395	SMAD protein signal transduction	biological_process	1	27	59	18684	0.0819052	0.0964714	11.7288	JUN
GO:0006302	double-strand break repair	biological_process	1	27	60	18684	0.0832361	0.0976594	11.5333	TP53
GO:0007200	phospholipase C-activating G protein-coupled receptor signaling pathway	biological_process	1	27	60	18684	0.0832361	0.0976594	11.5333	ESR1
GO:0001947	heart looping	biological_process	1	27	62	18684	0.0858924	0.100001	11.1613	HIF1A
GO:0009611	response to wounding	biological_process	1	27	62	18684	0.0858924	0.100001	11.1613	FN1
GO:0032868	response to insulin	biological_process	1	27	62	18684	0.0858924	0.100001	11.1613	IL10
GO:0038061	NIK/NF-kappaB signaling	biological_process	1	27	62	18684	0.0858924	0.100001	11.1613	AKT1
GO:0045444	fat cell differentiation	biological_process	1	27	62	18684	0.0858924	0.100001	11.1613	CCND1
GO:0070301	cellular response to hydrogen peroxide	biological_process	1	27	62	18684	0.0858924	0.100001	11.1613	IL6
GO:0006417	regulation of translation	biological_process	1	27	63	18684	0.0872177	0.101253	10.9841	AKT1
GO:0097190	apoptotic signaling pathway	biological_process	1	27	63	18684	0.0872177	0.101253	10.9841	CASP3
GO:0001523	retinoid metabolic process	biological_process	1	27	64	18684	0.0885413	0.102299	10.8125	HSPG2
GO:0007584	response to nutrient	biological_process	1	27	64	18684	0.0885413	0.102299	10.8125	PTEN
GO:0021987	cerebral cortex development	biological_process	1	27	64	18684	0.0885413	0.102299	10.8125	HIF1A
GO:0032147	activation of protein kinase activity	biological_process	1	27	64	18684	0.0885413	0.102299	10.8125	VEGFA
GO:0048010	vascular endothelial growth factor receptor signaling pathway	biological_process	1	27	64	18684	0.0885413	0.102299	10.8125	VEGFA
GO:0018107	peptidyl-threonine phosphorylation	biological_process	1	27	65	18684	0.0898629	0.10353	10.6462	AKT1
GO:0022617	extracellular matrix disassembly	biological_process	1	27	65	18684	0.0898629	0.10353	10.6462	MMP9
GO:0048511	rhythmic process	biological_process	1	27	65	18684	0.0898629	0.10353	10.6462	SP1
GO:0016485	protein processing	biological_process	1	27	66	18684	0.0911827	0.104653	10.4848	CASP3
GO:0030855	epithelial cell differentiation	biological_process	1	27	67	18684	0.0925007	0.106065	10.3284	VEGFA
GO:0007626	locomotory behavior	biological_process	1	27	68	18684	0.0938168	0.10727	10.1765	PTEN
GO:0060070	canonical Wnt signaling pathway	biological_process	1	27	68	18684	0.0938168	0.10727	10.1765	PTEN
GO:0009267	cellular response to starvation	biological_process	1	27	69	18684	0.0951311	0.108568	10.029	ALB
GO:0061844	antimicrobial humoral immune response mediated by antimicrobial peptide	biological_process	1	27	69	18684	0.0951311	0.108568	10.029	CXCL8
GO:0042795	snRNA transcription by RNA polymerase II	biological_process	1	27	70	18684	0.0964436	0.109653	9.88571	SP1
GO:0060333	interferon-gamma-mediated signaling pathway	biological_process	1	27	70	18684	0.0964436	0.109653	9.88571	TP53
GO:0070098	chemokine-mediated signaling pathway	biological_process	1	27	70	18684	0.0964436	0.109653	9.88571	CXCL8
GO:0070373	negative regulation of ERK1 and ERK2 cascade	biological_process	1	27	70	18684	0.0964436	0.109653	9.88571	PTEN
GO:0008104	protein localization	biological_process	1	27	71	18684	0.0977542	0.110831	9.74648	TP53
GO:0038096	Fc-gamma receptor signaling pathway involved in phagocytosis	biological_process	1	27	71	18684	0.0977542	0.110831	9.74648	MAPK3
GO:0043433	negative regulation of DNA-binding transcription factor activity	biological_process	1	27	71	18684	0.0977542	0.110831	9.74648	ESR1
GO:0006952	defense response	biological_process	1	27	72	18684	0.099063	0.111792	9.61111	STAT3
GO:0016241	regulation of macroautophagy	biological_process	1	27	72	18684	0.099063	0.111792	9.61111	CASP3
GO:0045732	positive regulation of protein catabolic process	biological_process	1	27	72	18684	0.099063	0.111792	9.61111	TNF
GO:0001933	negative regulation of protein phosphorylation	biological_process	1	27	73	18684	0.10037	0.112846	9.47945	PTEN
GO:0032091	negative regulation of protein binding	biological_process	1	27	73	18684	0.10037	0.112846	9.47945	AKT1
GO:0035264	multicellular organism growth	biological_process	1	27	73	18684	0.10037	0.112846	9.47945	TP53
GO:0007613	memory	biological_process	1	27	74	18684	0.101675	0.113997	9.35135	PTEN
GO:0030183	B cell differentiation	biological_process	1	27	74	18684	0.101675	0.113997	9.35135	IL10
GO:0034976	response to endoplasmic reticulum stress	biological_process	1	27	74	18684	0.101675	0.113997	9.35135	CXCL8
GO:0032436	positive regulation of proteasomal ubiquitin-dependent protein catabolic process	biological_process	1	27	75	18684	0.102978	0.115138	9.22667	AKT1
GO:0006469	negative regulation of protein kinase activity	biological_process	1	27	76	18684	0.10428	0.116272	9.10526	AKT1
GO:0030512	negative regulation of transforming growth factor beta receptor signaling pathway	biological_process	1	27	76	18684	0.10428	0.116272	9.10526	TP53
GO:0019722	calcium-mediated signaling	biological_process	1	27	77	18684	0.10558	0.117505	8.98701	CXCL8
GO:1900034	regulation of cellular response to heat	biological_process	1	27	77	18684	0.10558	0.117505	8.98701	MAPK3
GO:0030593	neutrophil chemotaxis	biological_process	1	27	78	18684	0.106877	0.11884	8.87179	CXCL8
GO:0098869	cellular oxidant detoxification	biological_process	1	27	79	18684	0.108174	0.120061	8.75949	ALB
GO:0050727	regulation of inflammatory response	biological_process	1	27	82	18684	0.112051	0.124137	8.43902	ESR1
GO:0008286	insulin receptor signaling pathway	biological_process	1	27	83	18684	0.11334	0.125221	8.33735	AKT1
GO:0030509	BMP signaling pathway	biological_process	1	27	83	18684	0.11334	0.125221	8.33735	MAPK3
GO:0045666	positive regulation of neuron differentiation	biological_process	1	27	85	18684	0.115912	0.127714	8.14118	PTEN
GO:0048013	ephrin receptor signaling pathway	biological_process	1	27	85	18684	0.115912	0.127714	8.14118	MMP9
GO:0006919	activation of cysteine-type endopeptidase activity involved in apoptotic process	biological_process	1	27	86	18684	0.117195	0.129011	8.04651	TNF
GO:0016525	negative regulation of angiogenesis	biological_process	1	27	87	18684	0.118477	0.130185	7.95402	HSPG2
GO:0016311	dephosphorylation	biological_process	1	27	90	18684	0.122311	0.133792	7.68889	PTEN
GO:0050728	negative regulation of inflammatory response	biological_process	1	27	90	18684	0.122311	0.133792	7.68889	IL10
GO:0006508	proteolysis	biological_process	2	27	421	18684	0.12306	0.13449	3.28741	MMP9;CASP3
GO:0007160	cell-matrix adhesion	biological_process	1	27	92	18684	0.124858	0.136209	7.52174	FN1
GO:0046718	viral entry into host cell	biological_process	1	27	92	18684	0.124858	0.136209	7.52174	EGFR
GO:0007229	integrin-mediated signaling pathway	biological_process	1	27	95	18684	0.128666	0.14011	7.28421	FN1
GO:0008584	male gonad development	biological_process	1	27	96	18684	0.129931	0.141361	7.20833	ESR1
GO:0120162	positive regulation of cold-induced thermogenesis	biological_process	1	27	97	18684	0.131195	0.142481	7.13402	VEGFA
GO:0006979	response to oxidative stress	biological_process	1	27	98	18684	0.132457	0.143723	7.06122	AKT1
GO:0001649	osteoblast differentiation	biological_process	1	27	101	18684	0.136233	0.147292	6.85149	AKT1
GO:0035335	peptidyl-tyrosine dephosphorylation	biological_process	1	27	101	18684	0.136233	0.147292	6.85149	PTEN
GO:0007219	Notch signaling pathway	biological_process	1	27	102	18684	0.137488	0.148252	6.78431	MYC
GO:0045471	response to ethanol	biological_process	1	27	102	18684	0.137488	0.148252	6.78431	CCND1
GO:0001822	kidney development	biological_process	1	27	105	18684	0.141242	0.15203	6.59048	VEGFA
GO:0009615	response to virus	biological_process	1	27	109	18684	0.146224	0.156974	6.34862	TNF
GO:0043488	regulation of mRNA stability	biological_process	1	27	113	18684	0.151177	0.162148	6.12389	AKT1
GO:0007155	cell adhesion	biological_process	2	27	485	18684	0.154618	0.165692	2.85361	FN1;CD4
GO:0016567	protein ubiquitination	biological_process	2	27	494	18684	0.159183	0.170132	2.80162	AKT1;HIF1A
GO:0030308	negative regulation of cell growth	biological_process	1	27	120	18684	0.15978	0.170619	5.76667	TP53
GO:0042742	defense response to bacterium	biological_process	1	27	123	18684	0.163441	0.174222	5.62602	IL10
GO:0001501	skeletal system development	biological_process	1	27	126	18684	0.167086	0.177328	5.49206	MMP9
GO:0043524	negative regulation of neuron apoptotic process	biological_process	1	27	126	18684	0.167086	0.177328	5.49206	IL10
GO:0006914	autophagy	biological_process	1	27	128	18684	0.169508	0.179741	5.40625	TP53
GO:0008283	cell population proliferation	biological_process	1	27	130	18684	0.171923	0.181984	5.32308	AKT1
GO:0006629	lipid metabolic process	biological_process	1	27	135	18684	0.177932	0.188179	5.12593	HSPG2
GO:0007417	central nervous system development	biological_process	1	27	136	18684	0.179128	0.189115	5.08824	PTEN
GO:0007605	sensory perception of sound	biological_process	1	27	139	18684	0.182708	0.192558	4.97842	CASP3
GO:0010951	negative regulation of endopeptidase activity	biological_process	1	27	143	18684	0.187458	0.197221	4.83916	AKT1
GO:0030182	neuron differentiation	biological_process	1	27	145	18684	0.189823	0.199536	4.77241	CASP3
GO:0007204	positive regulation of cytosolic calcium ion concentration	biological_process	1	27	146	18684	0.191002	0.200602	4.73973	ESR1
GO:0006470	protein dephosphorylation	biological_process	1	27	150	18684	0.195706	0.205186	4.61333	PTEN
GO:0007156	homophilic cell adhesion via plasma membrane adhesion molecules	biological_process	1	27	165	18684	0.213109	0.222279	4.19394	CDH1
GO:0050852	T cell receptor signaling pathway	biological_process	1	27	168	18684	0.216546	0.22567	4.11905	CD4
GO:0002250	adaptive immune response	biological_process	1	27	178	18684	0.227899	0.236686	3.88764	CD4
GO:0006366	transcription by RNA polymerase II	biological_process	1	27	179	18684	0.229025	0.237653	3.86592	JUN
GO:0016055	Wnt signaling pathway	biological_process	1	27	188	18684	0.239093	0.247675	3.68085	CCND1
GO:0051607	defense response to virus	biological_process	1	27	200	18684	0.252319	0.260931	3.46	IL6
GO:0007411	axon guidance	biological_process	1	27	217	18684	0.270678	0.27849	3.18894	MAPK3
GO:0007420	brain development	biological_process	1	27	219	18684	0.272809	0.280445	3.15982	HSPG2
GO:0007267	cell-cell signaling	biological_process	1	27	228	18684	0.282325	0.289736	3.03509	IL1B
GO:0016477	cell migration	biological_process	1	27	231	18684	0.285471	0.292716	2.99567	PTEN
GO:0007049	cell cycle	biological_process	1	27	245	18684	0.299974	0.307068	2.82449	MAPK3
GO:0043547	positive regulation of GTPase activity	biological_process	1	27	310	18684	0.363679	0.369781	2.23226	JUN
GO:0051301	cell division	biological_process	1	27	349	18684	0.399182	0.404522	1.98281	CCND1
GO:0007186	G protein-coupled receptor signaling pathway	biological_process	2	27	1102	18684	0.478598	0.481778	1.2559	AKT1;CXCL8
GO:0007275	multicellular organism development	biological_process	1	27	481	18684	0.505737	0.508675	1.43867	EGFR
GO:0043312	neutrophil degranulation	biological_process	1	27	483	18684	0.507202	0.509725	1.43271	MMP9
GO:0005576	extracellular region	cellular_component	14	27	1777	18684	2.86792e-08	1.33689e-06	5.45189	TNF;IL6;ALB;FN1;VEGFA;IL1B;MMP9;EGF;CXCL8;FGF2;IL10;PTEN;CDH1;HSPG2
GO:0005615	extracellular space	cellular_component	13	27	1487	18684	3.39204e-08	1.52265e-06	6.04976	TNF;IL6;ALB;FN1;VEGFA;IL1B;EGFR;MMP9;EGF;CXCL8;FGF2;IL10;HSPG2
GO:0032991	protein-containing complex	cellular_component	8	27	635	18684	2.13316e-06	4.60231e-05	8.71811	AKT1;TP53;ALB;EGFR;MYC;MAPK3;HIF1A;ESR1
GO:0031093	platelet alpha granule lumen	cellular_component	4	27	67	18684	2.49048e-06	4.90886e-05	41.3134	ALB;FN1;VEGFA;EGF
GO:0030665	clathrin-coated vesicle membrane	cellular_component	3	27	56	18684	7.08849e-05	0.000675964	37.0714	EGFR;EGF;CD4
GO:0005667	transcription regulator complex	cellular_component	4	27	193	18684	0.000160795	0.00129062	14.342	TP53;STAT3;JUN;HIF1A
GO:0000785	chromatin	cellular_component	7	27	943	18684	0.000297675	0.00207346	5.1368	TP53;STAT3;JUN;MYC;HIF1A;ESR1;SP1
GO:0045121	membrane raft	cellular_component	4	27	233	18684	0.000330128	0.00226054	11.8798	TNF;EGFR;CASP3;CD4
GO:0005737	cytoplasm	cellular_component	15	27	4631	18684	0.00060594	0.003672	2.24142	AKT1;TP53;ALB;VEGFA;EGFR;STAT3;MAPK3;CASP3;HIF1A;FGF2;PTEN;ESR1;CDH1;CCND1;SP1
GO:0005788	endoplasmic reticulum lumen	cellular_component	4	27	299	18684	0.000843675	0.00467926	9.25753	IL6;ALB;FN1;CD4
GO:0000791	euchromatin	cellular_component	2	27	36	18684	0.00122913	0.00615581	38.4444	JUN;SP1
GO:0017053	transcription repressor complex	cellular_component	2	27	52	18684	0.00255045	0.0112405	26.6154	CCND1;SP1
GO:0009898	cytoplasmic side of plasma membrane	cellular_component	2	27	53	18684	0.00264812	0.0115036	26.1132	PTEN;CDH1
GO:0005634	nucleus	cellular_component	15	27	5302	18684	0.0027327	0.0118287	1.95775	AKT1;TP53;ALB;EGFR;STAT3;JUN;MYC;MAPK3;CASP3;HIF1A;FGF2;PTEN;ESR1;CCND1;SP1
GO:0005654	nucleoplasm	cellular_component	12	27	3787	18684	0.00385518	0.0160016	2.19276	AKT1;TP53;STAT3;JUN;MYC;MAPK3;CASP3;HIF1A;PTEN;ESR1;CCND1;SP1
GO:0090575	RNA polymerase II transcription regulator complex	cellular_component	2	27	67	18684	0.00419636	0.0170671	20.6567	STAT3;HIF1A
GO:0005604	basement membrane	cellular_component	2	27	83	18684	0.00636761	0.0239914	16.6747	FN1;HSPG2
GO:0035749	myelin sheath adaxonal region	cellular_component	1	27	5	18684	0.00720535	0.0239914	138.4	PTEN
GO:0098794	postsynapse	cellular_component	2	27	89	18684	0.00728863	0.0242022	15.5506	AKT1;CDH1
GO:0016605	PML body	cellular_component	2	27	103	18684	0.00965653	0.0277478	13.4369	TP53;PTEN
GO:0016600	flotillin complex	cellular_component	1	27	7	18684	0.0100735	0.0277478	98.8571	CDH1
GO:0031264	death-inducing signaling complex	cellular_component	1	27	7	18684	0.0100735	0.0277478	98.8571	CASP3
GO:0072562	blood microparticle	cellular_component	2	27	112	18684	0.0113361	0.0286314	12.3571	ALB;FN1
GO:0005577	fibrinogen complex	cellular_component	1	27	8	18684	0.0115045	0.0286314	86.5	FN1
GO:0043220	Schmidt-Lanterman incisure	cellular_component	1	27	9	18684	0.0129336	0.0305566	76.8889	PTEN
GO:0016324	apical plasma membrane	cellular_component	3	27	344	18684	0.0130463	0.030763	6.03488	FN1;EGFR;PTEN
GO:0097550	transcription preinitiation complex	cellular_component	1	27	10	18684	0.0143607	0.0317034	69.2	ESR1
GO:0005886	plasma membrane	cellular_component	12	27	4445	18684	0.0146141	0.0322041	1.86817	AKT1;TNF;EGFR;STAT3;JUN;EGF;MAPK3;CD4;PTEN;ESR1;CDH1;HSPG2
GO:0062023	collagen-containing extracellular matrix	cellular_component	3	27	375	18684	0.0164196	0.0340804	5.536	FN1;MMP9;HSPG2
GO:0098797	plasma membrane protein complex	cellular_component	1	27	12	18684	0.0172089	0.0340804	57.6667	HSPG2
GO:0005925	focal adhesion	cellular_component	3	27	419	18684	0.021981	0.0395266	4.95465	EGFR;MAPK3;HSPG2
GO:0042101	T cell receptor complex	cellular_component	1	27	16	18684	0.0228816	0.0397883	43.25	CD4
GO:0099524	postsynaptic cytosol	cellular_component	1	27	16	18684	0.0228816	0.0397883	43.25	PTEN
GO:0005912	adherens junction	cellular_component	2	27	163	18684	0.0230173	0.039967	8.4908	VEGFA;CDH1
GO:0031143	pseudopodium	cellular_component	1	27	18	18684	0.0257061	0.0423312	38.4444	MAPK3
GO:0030027	lamellipodium	cellular_component	2	27	179	18684	0.0273842	0.0445499	7.73184	AKT1;CDH1
GO:0043296	apical junction complex	cellular_component	1	27	21	18684	0.0299281	0.0471688	32.9524	CDH1
GO:0030054	cell junction	cellular_component	2	27	195	18684	0.0320588	0.0500068	7.09744	EGFR;CDH1
GO:0035327	transcriptionally active chromatin	cellular_component	1	27	23	18684	0.0327329	0.0503456	30.087	ESR1
GO:0005657	replication fork	cellular_component	1	27	26	18684	0.0369256	0.0547783	26.6154	TP53
GO:0001891	phagocytic cup	cellular_component	1	27	27	18684	0.0383193	0.0561584	25.6296	TNF
GO:0000307	cyclin-dependent protein kinase holoenzyme complex	cellular_component	1	27	30	18684	0.0424886	0.0595332	23.0667	CCND1
GO:0016342	catenin complex	cellular_component	1	27	31	18684	0.0438745	0.0604272	22.3226	CDH1
GO:0031965	nuclear membrane	cellular_component	2	27	233	18684	0.0443059	0.060952	5.93991	EGFR;CCND1
GO:0005669	transcription factor TFIID complex	cellular_component	1	27	33	18684	0.0466406	0.0630194	20.9697	TP53
GO:0031012	extracellular matrix	cellular_component	2	27	244	18684	0.0481311	0.0643873	5.67213	FN1;VEGFA
GO:0009986	cell surface	cellular_component	3	27	572	18684	0.0484445	0.064735	3.62937	TNF;VEGFA;EGFR
GO:0005769	early endosome	cellular_component	2	27	269	18684	0.0572551	0.0741381	5.14498	MAPK3;CD4
GO:0032993	protein-DNA complex	cellular_component	1	27	41	18684	0.0576278	0.0741454	16.878	SP1
GO:0009897	external side of plasma membrane	cellular_component	2	27	283	18684	0.0626109	0.0788001	4.89046	TNF;CD4
GO:0005768	endosome	cellular_component	2	27	289	18684	0.0649576	0.0813312	4.78893	EGFR;CDH1
GO:0009925	basal plasma membrane	cellular_component	1	27	50	18684	0.0698428	0.0859385	13.84	EGFR
GO:0030864	cortical actin cytoskeleton	cellular_component	1	27	51	18684	0.0711905	0.087508	13.5686	CDH1
GO:0000228	nuclear chromosome	cellular_component	1	27	52	18684	0.0725364	0.0885339	13.3077	JUN
GO:0070062	extracellular exosome	cellular_component	6	27	2094	18684	0.0742374	0.0898859	1.98281	ALB;FN1;MMP9;EGF;CDH1;HSPG2
GO:1904724	tertiary granule lumen	cellular_component	1	27	55	18684	0.0765628	0.0918754	12.5818	MMP9
GO:0016604	nuclear body	cellular_component	2	27	321	18684	0.0779616	0.0930015	4.31153	TP53;HIF1A
GO:1904115	axon cytoplasm	cellular_component	1	27	58	18684	0.0805724	0.0952719	11.931	HIF1A
GO:0016328	lateral plasma membrane	cellular_component	1	27	62	18684	0.0858924	0.100001	11.1613	CDH1
GO:0030139	endocytic vesicle	cellular_component	1	27	62	18684	0.0858924	0.100001	11.1613	EGFR
GO:0031234	extrinsic component of cytoplasmic side of plasma membrane	cellular_component	1	27	66	18684	0.0911827	0.104653	10.4848	AKT1
GO:0035861	site of double-strand break	cellular_component	1	27	68	18684	0.0938168	0.10727	10.1765	TP53
GO:0005829	cytosol	cellular_component	11	27	5198	18684	0.102161	0.114435	1.46441	AKT1;TP53;IL1B;STAT3;JUN;MAPK3;CASP3;HIF1A;PTEN;ESR1;CCND1
GO:0005901	caveola	cellular_component	1	27	75	18684	0.102978	0.115138	9.22667	MAPK3
GO:0005793	endoplasmic reticulum-Golgi intermediate compartment	cellular_component	1	27	76	18684	0.10428	0.116272	9.10526	FN1
GO:0005739	mitochondrion	cellular_component	4	27	1281	18684	0.109976	0.12195	2.16081	AKT1;TP53;MAPK3;PTEN
GO:0030141	secretory granule	cellular_component	1	27	83	18684	0.11334	0.125221	8.33735	VEGFA
GO:0043202	lysosomal lumen	cellular_component	1	27	94	18684	0.127398	0.138855	7.3617	HSPG2
GO:0005796	Golgi lumen	cellular_component	1	27	101	18684	0.136233	0.147292	6.85149	HSPG2
GO:0031514	motile cilium	cellular_component	1	27	101	18684	0.136233	0.147292	6.85149	HIF1A
GO:0016363	nuclear matrix	cellular_component	1	27	109	18684	0.146224	0.156974	6.34862	TP53
GO:0005923	bicellular tight junction	cellular_component	1	27	117	18684	0.156103	0.166988	5.91453	CCND1
GO:0042995	cell projection	cellular_component	1	27	121	18684	0.161002	0.171773	5.71901	PTEN
GO:1904813	ficolin-1-rich granule lumen	cellular_component	1	27	124	18684	0.164658	0.175365	5.58065	MMP9
GO:0005819	spindle	cellular_component	1	27	125	18684	0.165873	0.176349	5.536	AKT1
GO:0055037	recycling endosome	cellular_component	1	27	125	18684	0.165873	0.176349	5.536	TNF
GO:0005794	Golgi apparatus	cellular_component	3	27	990	18684	0.169917	0.180017	2.09697	ALB;MAPK3;ESR1
GO:0005770	late endosome	cellular_component	1	27	136	18684	0.179128	0.189115	5.08824	MAPK3
GO:0045211	postsynaptic membrane	cellular_component	1	27	140	18684	0.183898	0.193644	4.94286	PTEN
GO:0043197	dendritic spine	cellular_component	1	27	150	18684	0.195706	0.205186	4.61333	PTEN
GO:0036064	ciliary basal body	cellular_component	1	27	153	18684	0.199216	0.208686	4.52288	AKT1
GO:0031901	early endosome membrane	cellular_component	1	27	157	18684	0.203873	0.213196	4.40764	EGFR
GO:0031982	vesicle	cellular_component	1	27	157	18684	0.203873	0.213196	4.40764	AKT1
GO:0015630	microtubule cytoskeleton	cellular_component	1	27	165	18684	0.213109	0.222279	4.19394	AKT1
GO:0005911	cell-cell junction	cellular_component	1	27	175	18684	0.22451	0.233768	3.95429	AKT1
GO:0005802	trans-Golgi network	cellular_component	1	27	177	18684	0.226771	0.235919	3.9096	CDH1
GO:0005635	nuclear envelope	cellular_component	1	27	178	18684	0.227899	0.236686	3.88764	MAPK3
GO:0043235	receptor complex	cellular_component	1	27	209	18684	0.262093	0.270577	3.311	EGFR
GO:0048471	perinuclear region of cytoplasm	cellular_component	2	27	692	18684	0.264187	0.272338	2	EGFR;CDH1
GO:0016323	basolateral plasma membrane	cellular_component	1	27	212	18684	0.265324	0.273214	3.26415	EGFR
GO:0010008	endosome membrane	cellular_component	1	27	226	18684	0.280221	0.28782	3.06195	EGFR
GO:0015629	actin cytoskeleton	cellular_component	1	27	244	18684	0.298948	0.306276	2.83607	CDH1
GO:0005764	lysosome	cellular_component	1	27	269	18684	0.32418	0.331008	2.57249	IL1B
GO:0005887	integral component of plasma membrane	cellular_component	3	27	1392	18684	0.326429	0.333023	1.49138	TNF;EGFR;CD4
GO:0005730	nucleolus	cellular_component	2	27	847	18684	0.34791	0.354342	1.634	TP53;MYC
GO:0098978	glutamatergic synapse	cellular_component	1	27	303	18684	0.357096	0.363393	2.28383	CDH1
GO:0005765	lysosomal membrane	cellular_component	1	27	318	18684	0.371122	0.376717	2.1761	EGF
GO:0043005	neuron projection	cellular_component	1	27	318	18684	0.371122	0.376717	2.1761	PTEN
GO:0043025	neuronal cell body	cellular_component	1	27	328	18684	0.380309	0.385719	2.10976	CASP3
GO:0005789	endoplasmic reticulum membrane	cellular_component	2	27	958	18684	0.406341	0.41109	1.44468	EGFR;CD4
GO:0005759	mitochondrial matrix	cellular_component	1	27	373	18684	0.420073	0.424628	1.85523	TP53
GO:0045202	synapse	cellular_component	1	27	392	18684	0.436114	0.440476	1.76531	EGFR
GO:0005783	endoplasmic reticulum	cellular_component	2	27	1032	18684	0.444052	0.448119	1.34109	TP53;ALB
GO:0005856	cytoskeleton	cellular_component	1	27	403	18684	0.445205	0.448909	1.71712	MAPK3
GO:0016607	nuclear speck	cellular_component	1	27	410	18684	0.450917	0.45429	1.6878	HIF1A
GO:0005813	centrosome	cellular_component	1	27	520	18684	0.533566	0.535776	1.33077	TP53
GO:0000139	Golgi membrane	cellular_component	1	27	622	18684	0.599401	0.601385	1.11254	EGFR
GO:0016020	membrane	cellular_component	3	27	2109	18684	0.601445	0.602937	0.984353	VEGFA;EGFR;ESR1
GO:0016021	integral component of membrane	cellular_component	3	27	3533	18684	0.908214	0.908964	0.587603	EGF;ESR1;CDH1
GO:0042802	identical protein binding	molecular_function	16	27	1459	18684	1.00718e-11	2.0345e-09	7.58876	AKT1;TNF;TP53;ALB;FN1;VEGFA;EGFR;STAT3;JUN;MMP9;MAPK3;FGF2;CD4;PTEN;ESR1;CDH1
GO:0019899	enzyme binding	molecular_function	10	27	360	18684	3.92619e-11	5.94818e-09	19.2222	AKT1;TP53;FN1;EGFR;JUN;HIF1A;CD4;PTEN;ESR1;CCND1
GO:0008134	transcription factor binding	molecular_function	8	27	285	18684	4.58755e-09	2.64767e-07	19.4246	TP53;STAT3;JUN;MYC;HIF1A;ESR1;CCND1;SP1
GO:0030235	nitric-oxide synthase regulator activity	molecular_function	3	27	8	18684	1.4998e-07	5.39058e-06	259.5	AKT1;EGFR;ESR1
GO:0005125	cytokine activity	molecular_function	6	27	187	18684	2.30532e-07	7.76125e-06	22.2032	TNF;IL6;VEGFA;IL1B;FGF2;IL10
GO:0001228	DNA-binding transcription activator activity, RNA polymerase II-specific	molecular_function	7	27	441	18684	2.29606e-06	4.79798e-05	10.9841	TP53;STAT3;JUN;MYC;HIF1A;ESR1;SP1
GO:0003700	DNA-binding transcription factor activity	molecular_function	7	27	447	18684	2.51113e-06	4.90886e-05	10.8367	TP53;STAT3;JUN;MYC;HIF1A;ESR1;SP1
GO:0019901	protein kinase binding	molecular_function	7	27	453	18684	2.74283e-06	5.27669e-05	10.6932	TP53;EGFR;STAT3;HIF1A;CD4;ESR1;CCND1
GO:0008083	growth factor activity	molecular_function	5	27	161	18684	3.09171e-06	5.59277e-05	21.4907	IL6;VEGFA;EGF;FGF2;IL10
GO:0035035	histone acetyltransferase binding	molecular_function	3	27	27	18684	7.69162e-06	0.000118003	76.8889	TP53;HIF1A;SP1
GO:0000976	transcription regulatory region sequence-specific DNA binding	molecular_function	5	27	203	18684	9.57768e-06	0.000138372	17.0443	TNF;TP53;STAT3;JUN;SP1
GO:0002020	protease binding	molecular_function	4	27	99	18684	1.18516e-05	0.000163228	27.9596	TNF;TP53;FN1;CASP3
GO:0005515	protein binding	molecular_function	27	27	12317	18684	1.28743e-05	0.0001748	1.51693	AKT1;TNF;IL6;TP53;ALB;FN1;VEGFA;IL1B;EGFR;STAT3;JUN;MYC;MMP9;EGF;MAPK3;CASP3;HIF1A;CXCL8;FGF2;CD4;IL10;PTEN;ESR1;CDH1;CCND1;SP1;HSPG2
GO:0042826	histone deacetylase binding	molecular_function	4	27	114	18684	2.07002e-05	0.000248402	24.2807	TP53;HIF1A;CCND1;SP1
GO:0005178	integrin binding	molecular_function	4	27	140	18684	4.63512e-05	0.000476082	19.7714	FN1;IL1B;EGFR;FGF2
GO:0071837	HMG box domain binding	molecular_function	2	27	14	18684	0.000181056	0.00140666	98.8571	JUN;SP1
GO:0005161	platelet-derived growth factor receptor binding	molecular_function	2	27	15	18684	0.000208724	0.00156157	92.2667	VEGFA;PTEN
GO:0032794	GTPase activating protein binding	molecular_function	2	27	15	18684	0.000208724	0.00156157	92.2667	AKT1;CDH1
GO:0019903	protein phosphatase binding	molecular_function	3	27	86	18684	0.000254252	0.00183425	24.1395	TP53;EGFR;STAT3
GO:0001046	core promoter sequence-specific DNA binding	molecular_function	2	27	17	18684	0.000269866	0.00190251	81.4118	TP53;MYC
GO:0051087	chaperone binding	molecular_function	3	27	100	18684	0.000396351	0.00259664	20.76	TP53;ALB;FN1
GO:0031625	ubiquitin protein ligase binding	molecular_function	4	27	290	18684	0.000752771	0.00436535	9.54483	TP53;EGFR;JUN;HIF1A
GO:0097718	disordered domain specific binding	molecular_function	2	27	30	18684	0.000853232	0.00467926	46.1333	TP53;FN1
GO:1990782	protein tyrosine kinase binding	molecular_function	2	27	30	18684	0.000853232	0.00467926	46.1333	CD4;PTEN
GO:0051721	protein phosphatase 2A binding	molecular_function	2	27	31	18684	0.000911264	0.00486542	44.6452	AKT1;TP53
GO:0046983	protein dimerization activity	molecular_function	3	27	142	18684	0.00109981	0.00564818	14.6197	STAT3;MYC;IL10
GO:0001103	RNA polymerase II repressing transcription factor binding	molecular_function	2	27	35	18684	0.00116188	0.00589204	39.5429	STAT3;SP1
GO:0042056	chemoattractant activity	molecular_function	2	27	35	18684	0.00116188	0.00589204	39.5429	VEGFA;FGF2
GO:0044877	protein-containing complex binding	molecular_function	4	27	340	18684	0.00135803	0.00668975	8.14118	JUN;MYC;CASP3;CCND1
GO:0070491	repressing transcription factor binding	molecular_function	2	27	40	18684	0.00151637	0.00735137	34.6	MYC;SP1
GO:0000981	DNA-binding transcription factor activity, RNA polymerase II-specific	molecular_function	7	27	1245	18684	0.00156156	0.00750204	3.89076	TP53;STAT3;JUN;MYC;HIF1A;ESR1;SP1
GO:0003677	DNA binding	molecular_function	6	27	905	18684	0.00156602	0.00750204	4.58785	TP53;ALB;STAT3;JUN;MYC;SP1
GO:0008201	heparin binding	molecular_function	3	27	164	18684	0.00166361	0.00787971	12.6585	FN1;VEGFA;FGF2
GO:0070888	E-box binding	molecular_function	2	27	47	18684	0.00208848	0.00951595	29.4468	MYC;HIF1A
GO:0008022	protein C-terminus binding	molecular_function	3	27	185	18684	0.00234524	0.0105955	11.2216	FN1;SP1;HSPG2
GO:0000987	cis-regulatory region sequence-specific DNA binding	molecular_function	2	27	50	18684	0.00236038	0.0105955	27.68	TP53;SP1
GO:0042803	protein homodimerization activity	molecular_function	5	27	666	18684	0.0023844	0.0106638	5.1952	AKT1;VEGFA;STAT3;CD4;SP1
GO:0004879	nuclear receptor activity	molecular_function	2	27	52	18684	0.00255045	0.0112405	26.6154	STAT3;ESR1
GO:0005507	copper ion binding	molecular_function	2	27	52	18684	0.00255045	0.0112405	26.6154	TP53;ALB
GO:0005518	collagen binding	molecular_function	2	27	65	18684	0.00395475	0.0163032	21.2923	FN1;MMP9
GO:0002039	p53 binding	molecular_function	2	27	66	18684	0.00407471	0.0167409	20.9697	TP53;HIF1A
GO:0008270	zinc ion binding	molecular_function	5	27	812	18684	0.00557238	0.0221381	4.26108	TP53;ALB;MMP9;CD4;ESR1
GO:0001618	virus receptor activity	molecular_function	2	27	78	18684	0.00564413	0.0221381	17.7436	EGFR;CD4
GO:0000978	RNA polymerase II cis-regulatory region sequence-specific DNA binding	molecular_function	6	27	1179	18684	0.00586248	0.0229204	3.52163	TP53;STAT3;JUN;MYC;ESR1;SP1
GO:0008013	beta-catenin binding	molecular_function	2	27	85	18684	0.00666826	0.0239914	16.2824	ESR1;CDH1
GO:0051117	ATPase binding	molecular_function	2	27	85	18684	0.00666826	0.0239914	16.2824	EGFR;ESR1
GO:0008233	peptidase activity	molecular_function	2	27	87	18684	0.00697527	0.0239914	15.908	MMP9;CASP3
GO:0016314	phosphatidylinositol-3,4,5-trisphosphate 3-phosphatase activity	molecular_function	1	27	5	18684	0.00720535	0.0239914	138.4	PTEN
GO:0030284	estrogen receptor activity	molecular_function	1	27	5	18684	0.00720535	0.0239914	138.4	ESR1
GO:0005172	vascular endothelial growth factor receptor binding	molecular_function	1	27	6	18684	0.00864041	0.0262461	115.333	VEGFA
GO:0042289	MHC class II protein binding	molecular_function	1	27	6	18684	0.00864041	0.0262461	115.333	CD4
GO:0003690	double-stranded DNA binding	molecular_function	2	27	99	18684	0.0089492	0.0269142	13.9798	EGFR;SP1
GO:0005138	interleukin-6 receptor binding	molecular_function	1	27	7	18684	0.0100735	0.0277478	98.8571	IL6
GO:0030297	transmembrane receptor protein tyrosine kinase activator activity	molecular_function	1	27	7	18684	0.0100735	0.0277478	98.8571	EGF
GO:0010997	anaphase-promoting complex binding	molecular_function	1	27	8	18684	0.0115045	0.0286314	86.5	PTEN
GO:0070878	primary miRNA binding	molecular_function	1	27	8	18684	0.0115045	0.0286314	86.5	STAT3
GO:0097371	MDM2/MDM4 family protein binding	molecular_function	1	27	8	18684	0.0115045	0.0286314	86.5	TP53
GO:0043184	vascular endothelial growth factor receptor 2 binding	molecular_function	1	27	9	18684	0.0129336	0.0305566	76.8889	VEGFA
GO:0097199	cysteine-type endopeptidase activity involved in apoptotic signaling pathway	molecular_function	1	27	9	18684	0.0129336	0.0305566	76.8889	CASP3
GO:0001094	TFIID-class transcription factor complex binding	molecular_function	1	27	10	18684	0.0143607	0.0317034	69.2	TP53
GO:0015643	toxic substance binding	molecular_function	1	27	10	18684	0.0143607	0.0317034	69.2	ALB
GO:0016504	peptidase activator activity	molecular_function	1	27	10	18684	0.0143607	0.0317034	69.2	FN1
GO:0005201	extracellular matrix structural constituent	molecular_function	2	27	137	18684	0.016618	0.0340804	10.1022	FN1;CD4
GO:0001216	DNA-binding transcription activator activity	molecular_function	1	27	12	18684	0.0172089	0.0340804	57.6667	TP53
GO:0004861	cyclin-dependent protein serine/threonine kinase inhibitor activity	molecular_function	1	27	12	18684	0.0172089	0.0340804	57.6667	CASP3
GO:0045295	gamma-catenin binding	molecular_function	1	27	12	18684	0.0172089	0.0340804	57.6667	CDH1
GO:0097200	cysteine-type endopeptidase activity involved in execution phase of apoptosis	molecular_function	1	27	12	18684	0.0172089	0.0340804	57.6667	CASP3
GO:0097153	cysteine-type endopeptidase activity involved in apoptotic process	molecular_function	1	27	13	18684	0.01863	0.0359548	53.2308	CASP3
GO:0005149	interleukin-1 receptor binding	molecular_function	1	27	14	18684	0.0200492	0.0376738	49.4286	IL1B
GO:0043394	proteoglycan binding	molecular_function	1	27	14	18684	0.0200492	0.0376738	49.4286	FN1
GO:0003682	chromatin binding	molecular_function	3	27	406	18684	0.0202426	0.0379784	5.1133	TP53;EGFR;ESR1
GO:0004888	transmembrane signaling receptor activity	molecular_function	2	27	157	18684	0.0214622	0.0387161	8.81529	EGFR;CD4
GO:0045236	CXCR chemokine receptor binding	molecular_function	1	27	15	18684	0.0214664	0.0387161	46.1333	CXCL8
GO:0004438	phosphatidylinositol-3-phosphatase activity	molecular_function	1	27	16	18684	0.0228816	0.0397883	43.25	PTEN
GO:0005123	death receptor binding	molecular_function	1	27	16	18684	0.0228816	0.0397883	43.25	CASP3
GO:0030021	extracellular matrix structural constituent conferring compression resistance	molecular_function	1	27	16	18684	0.0228816	0.0397883	43.25	HSPG2
GO:0035497	cAMP response element binding	molecular_function	1	27	16	18684	0.0228816	0.0397883	43.25	JUN
GO:0023026	MHC class II protein complex binding	molecular_function	1	27	17	18684	0.0242948	0.0413557	40.7059	CD4
GO:0070064	proline-rich region binding	molecular_function	1	27	17	18684	0.0242948	0.0413557	40.7059	CCND1
GO:0001226	RNA polymerase II transcription corepressor binding	molecular_function	1	27	18	18684	0.0257061	0.0423312	38.4444	ESR1
GO:0004190	aspartic-type endopeptidase activity	molecular_function	1	27	18	18684	0.0257061	0.0423312	38.4444	CASP3
GO:0004708	MAP kinase kinase activity	molecular_function	1	27	18	18684	0.0257061	0.0423312	38.4444	MAPK3
GO:0004709	MAP kinase kinase kinase activity	molecular_function	1	27	18	18684	0.0257061	0.0423312	38.4444	EGFR
GO:0016209	antioxidant activity	molecular_function	1	27	18	18684	0.0257061	0.0423312	38.4444	ALB
GO:0001223	transcription coactivator binding	molecular_function	1	27	20	18684	0.0285227	0.0457268	34.6	ESR1
GO:0004707	MAP kinase activity	molecular_function	1	27	20	18684	0.0285227	0.0457268	34.6	MAPK3
GO:0030506	ankyrin binding	molecular_function	1	27	20	18684	0.0285227	0.0457268	34.6	CDH1
GO:1990381	ubiquitin-specific protease binding	molecular_function	1	27	21	18684	0.0299281	0.0471688	32.9524	PTEN
GO:0035255	ionotropic glutamate receptor binding	molecular_function	1	27	22	18684	0.0313315	0.0489352	31.4545	PTEN
GO:0070412	R-SMAD binding	molecular_function	1	27	22	18684	0.0313315	0.0489352	31.4545	JUN
GO:0043425	bHLH transcription factor binding	molecular_function	1	27	23	18684	0.0327329	0.0503456	30.087	SP1
GO:0044389	ubiquitin-like protein ligase binding	molecular_function	1	27	23	18684	0.0327329	0.0503456	30.087	JUN
GO:0050750	low-density lipoprotein particle receptor binding	molecular_function	1	27	23	18684	0.0327329	0.0503456	30.087	HSPG2
GO:0005516	calmodulin binding	molecular_function	2	27	198	18684	0.0329683	0.0506434	6.9899	AKT1;EGFR
GO:0005104	fibroblast growth factor receptor binding	molecular_function	1	27	24	18684	0.0341324	0.0520359	28.8333	FGF2
GO:0005504	fatty acid binding	molecular_function	1	27	25	18684	0.03553	0.0534272	27.68	ALB
GO:0035257	nuclear hormone receptor binding	molecular_function	1	27	25	18684	0.03553	0.0534272	27.68	HIF1A
GO:0017025	TBP-class protein binding	molecular_function	1	27	26	18684	0.0369256	0.0547783	26.6154	ESR1
GO:0004672	protein kinase activity	molecular_function	2	27	216	18684	0.0386357	0.0565536	6.40741	AKT1;CCND1
GO:0001968	fibronectin binding	molecular_function	1	27	28	18684	0.039711	0.0575027	24.7143	VEGFA
GO:0004712	protein serine/threonine/tyrosine kinase activity	molecular_function	1	27	28	18684	0.039711	0.0575027	24.7143	AKT1
GO:0050840	extracellular matrix binding	molecular_function	1	27	28	18684	0.039711	0.0575027	24.7143	VEGFA
GO:0043325	phosphatidylinositol-3,4-bisphosphate binding	molecular_function	1	27	29	18684	0.0411008	0.0587431	23.8621	AKT1
GO:0005496	steroid binding	molecular_function	1	27	30	18684	0.0424886	0.0595332	23.0667	ESR1
GO:0005164	tumor necrosis factor receptor binding	molecular_function	1	27	31	18684	0.0438745	0.0604272	22.3226	TNF
GO:0016538	cyclin-dependent protein serine/threonine kinase regulator activity	molecular_function	1	27	31	18684	0.0438745	0.0604272	22.3226	CCND1
GO:0033613	activating transcription factor binding	molecular_function	1	27	31	18684	0.0438745	0.0604272	22.3226	MYC
GO:0071889	14-3-3 protein binding	molecular_function	1	27	31	18684	0.0438745	0.0604272	22.3226	AKT1
GO:1990837	sequence-specific double-stranded DNA binding	molecular_function	3	27	555	18684	0.0449644	0.0617023	3.74054	JUN;ESR1;SP1
GO:0005154	epidermal growth factor receptor binding	molecular_function	1	27	33	18684	0.0466406	0.0630194	20.9697	EGF
GO:0019904	protein domain specific binding	molecular_function	2	27	242	18684	0.0474268	0.0640103	5.71901	IL1B;HIF1A
GO:0008138	protein tyrosine/serine/threonine phosphatase activity	molecular_function	1	27	34	18684	0.0480207	0.0643106	20.3529	PTEN
GO:0019825	oxygen binding	molecular_function	1	27	34	18684	0.0480207	0.0643106	20.3529	ALB
GO:0043565	sequence-specific DNA binding	molecular_function	2	27	246	18684	0.0488394	0.0651909	5.62602	HIF1A;SP1
GO:0048018	receptor ligand activity	molecular_function	1	27	36	18684	0.0507752	0.0670365	19.2222	VEGFA
GO:0004721	phosphoprotein phosphatase activity	molecular_function	1	27	38	18684	0.053522	0.0700525	18.2105	PTEN
GO:0005547	phosphatidylinositol-3,4,5-trisphosphate binding	molecular_function	1	27	39	18684	0.0548925	0.0714605	17.7436	AKT1
GO:0015026	coreceptor activity	molecular_function	1	27	40	18684	0.0562611	0.0729289	17.3	CD4
GO:0051879	Hsp90 protein binding	molecular_function	1	27	40	18684	0.0562611	0.0729289	17.3	HIF1A
GO:0030331	estrogen receptor binding	molecular_function	1	27	41	18684	0.0576278	0.0741454	16.878	ESR1
GO:0001784	phosphotyrosine residue binding	molecular_function	1	27	44	18684	0.0617165	0.0777552	15.7273	MAPK3
GO:0001102	RNA polymerase II activating transcription factor binding	molecular_function	1	27	48	18684	0.0671416	0.0832061	14.4167	JUN
GO:0019902	phosphatase binding	molecular_function	1	27	48	18684	0.0671416	0.0832061	14.4167	MAPK3
GO:0008009	chemokine activity	molecular_function	1	27	49	18684	0.0684931	0.0846215	14.1224	CXCL8
GO:0001227	DNA-binding transcription repressor activity, RNA polymerase II-specific	molecular_function	2	27	305	18684	0.0713595	0.0876269	4.5377	JUN;MYC
GO:0004722	protein serine/threonine phosphatase activity	molecular_function	1	27	52	18684	0.0725364	0.0885339	13.3077	PTEN
GO:0004674	protein serine/threonine kinase activity	molecular_function	2	27	310	18684	0.0734018	0.0894999	4.46452	AKT1;MAPK3
GO:0001085	RNA polymerase II transcription factor binding	molecular_function	1	27	53	18684	0.0738804	0.0895431	13.0566	TP53
GO:0004714	transmembrane receptor protein tyrosine kinase activity	molecular_function	1	27	54	18684	0.0752226	0.0907162	12.8148	EGFR
GO:0005080	protein kinase C binding	molecular_function	1	27	54	18684	0.0752226	0.0907162	12.8148	AKT1
GO:0030170	pyridoxal phosphate binding	molecular_function	1	27	54	18684	0.0752226	0.0907162	12.8148	ALB
GO:0030374	nuclear receptor coactivator activity	molecular_function	1	27	54	18684	0.0752226	0.0907162	12.8148	FGF2
GO:0045296	cadherin binding	molecular_function	2	27	316	18684	0.0758777	0.0914153	4.37975	EGFR;CDH1
GO:0043621	protein self-association	molecular_function	1	27	56	18684	0.0779012	0.0930015	12.3571	TP53
GO:0046982	protein heterodimerization activity	molecular_function	2	27	321	18684	0.0779616	0.0930015	4.31153	TP53;HIF1A
GO:0005509	calcium ion binding	molecular_function	3	27	705	18684	0.0800601	0.0952236	2.94468	EGF;CDH1;HSPG2
GO:0097110	scaffold protein binding	molecular_function	1	27	58	18684	0.0805724	0.0952719	11.931	MAPK3
GO:1990841	promoter-specific chromatin binding	molecular_function	1	27	58	18684	0.0805724	0.0952719	11.931	TP53
GO:0000977	RNA polymerase II transcription regulatory region sequence-specific DNA binding	molecular_function	2	27	331	18684	0.0821843	0.0967062	4.18127	HIF1A;SP1
GO:0030971	receptor tyrosine kinase binding	molecular_function	1	27	60	18684	0.0832361	0.0976594	11.5333	TP53
GO:0008237	metallopeptidase activity	molecular_function	1	27	63	18684	0.0872177	0.101253	10.9841	MMP9
GO:0031490	chromatin DNA binding	molecular_function	1	27	66	18684	0.0911827	0.104653	10.4848	STAT3
GO:0050839	cell adhesion molecule binding	molecular_function	1	27	66	18684	0.0911827	0.104653	10.4848	CDH1
GO:0106306	protein serine phosphatase activity	molecular_function	1	27	72	18684	0.099063	0.111792	9.61111	PTEN
GO:0106307	protein threonine phosphatase activity	molecular_function	1	27	72	18684	0.099063	0.111792	9.61111	PTEN
GO:0003730	mRNA 3'-UTR binding	molecular_function	1	27	73	18684	0.10037	0.112846	9.47945	TP53
GO:0004175	endopeptidase activity	molecular_function	1	27	79	18684	0.108174	0.120061	8.75949	MMP9
GO:0030165	PDZ domain binding	molecular_function	1	27	84	18684	0.114627	0.126528	8.2381	PTEN
GO:0016301	kinase activity	molecular_function	1	27	87	18684	0.118477	0.130185	7.95402	AKT1
GO:0001540	amyloid-beta binding	molecular_function	1	27	88	18684	0.119757	0.131472	7.86364	HSPG2
GO:0004713	protein tyrosine kinase activity	molecular_function	1	27	89	18684	0.121035	0.132755	7.77528	EGFR
GO:0004197	cysteine-type endopeptidase activity	molecular_function	1	27	90	18684	0.122311	0.133792	7.68889	CASP3
GO:0019900	kinase binding	molecular_function	1	27	97	18684	0.131195	0.142481	7.13402	EGFR
GO:0004725	protein tyrosine phosphatase activity	molecular_function	1	27	102	18684	0.137488	0.148252	6.78431	PTEN
GO:0047485	protein N-terminus binding	molecular_function	1	27	103	18684	0.138741	0.14947	6.71845	TP53
GO:0004222	metalloendopeptidase activity	molecular_function	1	27	107	18684	0.143736	0.154577	6.46729	MMP9
GO:0005524	ATP binding	molecular_function	4	27	1459	18684	0.155678	0.16668	1.89719	AKT1;TP53;EGFR;MAPK3
GO:0008289	lipid binding	molecular_function	1	27	138	18684	0.181516	0.191469	5.01449	PTEN
GO:0004252	serine-type endopeptidase activity	molecular_function	1	27	162	18684	0.209658	0.219056	4.2716	MMP9
GO:0003714	transcription corepressor activity	molecular_function	1	27	183	18684	0.233515	0.242105	3.78142	CCND1
GO:0005085	guanyl-nucleotide exchange factor activity	molecular_function	1	27	197	18684	0.249033	0.257753	3.51269	EGF
GO:0038023	signaling receptor activity	molecular_function	1	27	209	18684	0.262093	0.270577	3.311	CD4
GO:0051015	actin filament binding	molecular_function	1	27	211	18684	0.264249	0.272338	3.27962	EGFR
GO:0106311	protein threonine kinase activity	molecular_function	1	27	247	18684	0.302023	0.308904	2.80162	AKT1
GO:0106310	protein serine kinase activity	molecular_function	1	27	248	18684	0.303045	0.309688	2.79032	AKT1
GO:0005096	GTPase activator activity	molecular_function	1	27	277	18684	0.332068	0.338492	2.49819	JUN
GO:0005102	signaling receptor binding	molecular_function	1	27	350	18684	0.400067	0.40508	1.97714	FN1
GO:0003723	RNA binding	molecular_function	1	27	1382	18684	0.87461	0.876056	0.500724	JUN
GO:0046872	metal ion binding	molecular_function	1	27	2294	18684	0.970973	0.970973	0.301656	SP1

## Sheet: Table S5
ID	Description	BgRatio	pvalue	p.adjust	qvalue	geneID	Count	one_type	two_type
hsa05200	Pathways in cancer	530/7914	3.06501e-20	5.60896e-18	1.51637e-18	AKT1/IL6/TP53/FN1/VEGFA/EGFR/STAT3/JUN/MYC/MMP9/EGF/MAPK3/CASP3/HIF1A/CXCL8/FGF2/PTEN/ESR1/CDH1/CCND1/SP1	21	Human Diseases	Cancer: overview
hsa05205	Proteoglycans in cancer	204/7914	2.1433e-19	1.96112e-17	5.30186e-18	AKT1/TNF/TP53/FN1/VEGFA/EGFR/STAT3/MYC/MMP9/MAPK3/CASP3/HIF1A/FGF2/ESR1/CCND1/HSPG2	16	Human Diseases	Cancer: overview
hsa05219	Bladder cancer	41/7914	3.37038e-17	2.05593e-15	5.55817e-16	TP53/VEGFA/EGFR/MYC/MMP9/EGF/MAPK3/CXCL8/CDH1/CCND1	10	Human Diseases	Cancer: specific types
hsa04933	AGE-RAGE signaling pathway in diabetic complications	100/7914	1.25135e-16	5.72492e-15	1.54772e-15	AKT1/TNF/IL6/FN1/VEGFA/IL1B/STAT3/JUN/MAPK3/CASP3/CXCL8/CCND1	12	Human Diseases	Endocrine and metabolic disease
hsa05163	Human cytomegalovirus infection	225/7914	2.18024e-15	7.97967e-14	2.15729e-14	AKT1/TNF/IL6/TP53/VEGFA/IL1B/EGFR/STAT3/MYC/MAPK3/CASP3/CXCL8/CCND1/SP1	14	Human Diseases	Infectious disease: viral
hsa05167	Kaposi sarcoma-associated herpesvirus infection	186/7914	6.60461e-15	2.01441e-13	5.44591e-14	AKT1/IL6/TP53/VEGFA/STAT3/JUN/MYC/MAPK3/CASP3/HIF1A/CXCL8/FGF2/CCND1	13	Human Diseases	Infectious disease: viral
hsa05224	Breast cancer	147/7914	1.46884e-14	3.83998e-13	1.03813e-13	AKT1/TP53/EGFR/JUN/MYC/EGF/MAPK3/FGF2/PTEN/ESR1/CCND1/SP1	12	Human Diseases	Cancer: specific types
hsa05161	Hepatitis B	162/7914	4.79461e-14	1.09677e-12	2.96509e-13	AKT1/TNF/IL6/TP53/STAT3/JUN/MYC/MMP9/MAPK3/CASP3/CXCL8/HSPG2	12	Human Diseases	Infectious disease: viral
hsa05213	Endometrial cancer	58/7914	1.35084e-13	2.7467e-12	7.42565e-13	AKT1/TP53/EGFR/MYC/EGF/MAPK3/PTEN/CDH1/CCND1	9	Human Diseases	Cancer: specific types
hsa05218	Melanoma	72/7914	1.04895e-12	1.91959e-11	5.18956e-12	AKT1/TP53/EGFR/EGF/MAPK3/FGF2/PTEN/CDH1/CCND1	9	Human Diseases	Cancer: specific types
hsa01521	EGFR tyrosine kinase inhibitor resistance	79/7914	2.50009e-12	4.15923e-11	1.12444e-11	AKT1/IL6/VEGFA/EGFR/STAT3/EGF/MAPK3/FGF2/PTEN	9	Human Diseases	Drug resistance: antineoplastic
hsa05210	Colorectal cancer	86/7914	5.5059e-12	8.39649e-11	2.26997e-11	AKT1/TP53/EGFR/JUN/MYC/EGF/MAPK3/CASP3/CCND1	9	Human Diseases	Cancer: specific types
hsa05235	PD-L1 expression and PD-1 checkpoint pathway in cancer	89/7914	7.56338e-12	1.06469e-10	2.87837e-11	AKT1/EGFR/STAT3/JUN/EGF/MAPK3/HIF1A/CD4/PTEN	9	Human Diseases	Cancer: overview
hsa01522	Endocrine resistance	98/7914	1.83799e-11	2.40252e-10	6.49515e-11	AKT1/TP53/EGFR/JUN/MMP9/MAPK3/ESR1/CCND1/SP1	9	Human Diseases	Drug resistance: antineoplastic
hsa05160	Hepatitis C	155/7914	3.93636e-11	4.80236e-10	1.29831e-10	AKT1/TNF/TP53/EGFR/STAT3/MYC/EGF/MAPK3/CASP3/CCND1	10	Human Diseases	Infectious disease: viral
hsa04010	MAPK signaling pathway	295/7914	6.07535e-11	6.94869e-10	1.87856e-10	AKT1/TNF/TP53/VEGFA/IL1B/EGFR/JUN/MYC/EGF/MAPK3/CASP3/FGF2	12	Environmental Information Processing	Signal transduction
hsa05212	Pancreatic cancer	75/7914	8.5309e-11	9.18326e-10	2.48268e-10	AKT1/TP53/VEGFA/EGFR/STAT3/EGF/MAPK3/CCND1	8	Human Diseases	Cancer: specific types
hsa05133	Pertussis	76/7914	9.51404e-11	9.67261e-10	2.61497e-10	TNF/IL6/IL1B/JUN/MAPK3/CASP3/CXCL8/IL10	8	Human Diseases	Infectious disease: bacterial
hsa05135	Yersinia infection	120/7914	1.16691e-10	1.12392e-09	3.03848e-10	AKT1/TNF/IL6/FN1/IL1B/JUN/MAPK3/CXCL8/IL10	9	Human Diseases	Infectious disease: bacterial
hsa04068	FoxO signaling pathway	131/7914	2.5787e-10	2.35951e-09	6.37888e-10	AKT1/IL6/EGFR/STAT3/EGF/MAPK3/IL10/PTEN/CCND1	9	Environmental Information Processing	Signal transduction
hsa04657	IL-17 signaling pathway	93/7914	4.95393e-10	4.20615e-09	1.13712e-09	TNF/IL6/IL1B/JUN/MMP9/MAPK3/CASP3/CXCL8	8	Organismal Systems	Immune system
hsa04151	PI3K-Akt signaling pathway	354/7914	5.05657e-10	4.20615e-09	1.13712e-09	AKT1/IL6/TP53/FN1/VEGFA/EGFR/MYC/EGF/MAPK3/FGF2/PTEN/CCND1	12	Environmental Information Processing	Signal transduction
hsa05215	Prostate cancer	97/7914	6.96965e-10	5.54542e-09	1.49919e-09	AKT1/TP53/EGFR/MMP9/EGF/MAPK3/PTEN/CCND1	8	Human Diseases	Cancer: specific types
hsa05226	Gastric cancer	149/7914	8.1928e-10	6.24701e-09	1.68887e-09	AKT1/TP53/EGFR/MYC/EGF/MAPK3/FGF2/CDH1/CCND1	9	Human Diseases	Cancer: specific types
hsa05142	Chagas disease (American trypanosomiasis)	102/7914	1.04624e-09	7.65846e-09	2.07045e-09	AKT1/TNF/IL6/IL1B/JUN/MAPK3/CXCL8/IL10	8	Human Diseases	Infectious disease: parasitic
hsa05166	Human T-cell leukemia virus 1 infection	219/7914	1.1996e-09	8.44335e-09	2.28264e-09	AKT1/TNF/IL6/TP53/JUN/MYC/MAPK3/CD4/PTEN/CCND1	10	Human Diseases	Infectious disease: viral
hsa05223	Non-small cell lung cancer	66/7914	1.57673e-09	1.06868e-08	2.88914e-09	AKT1/TP53/EGFR/STAT3/EGF/MAPK3/CCND1	7	Human Diseases	Cancer: specific types
hsa04066	HIF-1 signaling pathway	109/7914	1.78536e-09	1.16686e-08	3.15458e-09	AKT1/IL6/VEGFA/EGFR/STAT3/EGF/MAPK3/HIF1A	8	Environmental Information Processing	Signal transduction
hsa05230	Central carbon metabolism in cancer	69/7914	2.16979e-09	1.35427e-08	3.66125e-09	AKT1/TP53/EGFR/MYC/MAPK3/HIF1A/PTEN	7	Human Diseases	Cancer: overview
hsa04668	TNF signaling pathway	112/7914	2.22012e-09	1.35427e-08	3.66125e-09	AKT1/TNF/IL6/IL1B/JUN/MMP9/MAPK3/CASP3	8	Environmental Information Processing	Signal transduction
hsa05214	Glioma	75/7914	3.93876e-09	2.30143e-08	6.22186e-09	AKT1/TP53/EGFR/EGF/MAPK3/PTEN/CCND1	7	Human Diseases	Cancer: specific types
hsa05165	Human papillomavirus infection	330/7914	4.02435e-09	2.30143e-08	6.22186e-09	AKT1/TNF/TP53/FN1/VEGFA/EGFR/EGF/MAPK3/CASP3/PTEN/CCND1	11	Human Diseases	Infectious disease: viral
hsa04510	Focal adhesion	199/7914	1.06284e-08	5.89392e-08	1.59341e-08	AKT1/FN1/VEGFA/EGFR/JUN/EGF/MAPK3/PTEN/CCND1	9	Cellular Processes	Cellular community - eukaryotes
hsa05169	Epstein-Barr virus infection	201/7914	1.16023e-08	6.12321e-08	1.6554e-08	AKT1/TNF/IL6/TP53/STAT3/JUN/MYC/CASP3/CCND1	9	Human Diseases	Infectious disease: viral
hsa05162	Measles	138/7914	1.1711e-08	6.12321e-08	1.6554e-08	AKT1/IL6/TP53/IL1B/STAT3/JUN/CASP3/CCND1	8	Human Diseases	Infectious disease: viral
hsa05222	Small cell lung cancer	92/7914	1.67384e-08	8.50868e-08	2.3003e-08	AKT1/TP53/FN1/MYC/CASP3/PTEN/CCND1	7	Human Diseases	Cancer: specific types
hsa05231	Choline metabolism in cancer	98/7914	2.60814e-08	1.28997e-07	3.48741e-08	AKT1/EGFR/JUN/EGF/MAPK3/HIF1A/SP1	7	Human Diseases	Cancer: overview
hsa05206	MicroRNAs in cancer	310/7914	3.43348e-08	1.61911e-07	4.37722e-08	TP53/VEGFA/EGFR/STAT3/MYC/MMP9/MAPK3/CASP3/PTEN/CCND1	10	Human Diseases	Cancer: overview
hsa05146	Amoebiasis	102/7914	3.45055e-08	1.61911e-07	4.37722e-08	TNF/IL6/FN1/IL1B/CASP3/CXCL8/IL10	7	Human Diseases	Infectious disease: parasitic
hsa04218	Cellular senescence	160/7914	3.75303e-08	1.71701e-07	4.6419e-08	AKT1/IL6/TP53/MYC/MAPK3/CXCL8/PTEN/CCND1	8	Cellular Processes	Cell growth and death
hsa04620	Toll-like receptor signaling pathway	104/7914	3.95164e-08	1.72179e-07	4.65482e-08	AKT1/TNF/IL6/IL1B/JUN/MAPK3/CXCL8	7	Organismal Systems	Immune system
hsa04625	C-type lectin receptor signaling pathway	104/7914	3.95164e-08	1.72179e-07	4.65482e-08	AKT1/TNF/IL6/IL1B/JUN/MAPK3/IL10	7	Organismal Systems	Immune system
hsa04630	Jak-STAT signaling pathway	162/7914	4.13645e-08	1.7604e-07	4.7592e-08	AKT1/IL6/EGFR/STAT3/MYC/EGF/IL10/CCND1	8	Environmental Information Processing	Signal transduction
hsa04659	Th17 cell differentiation	107/7914	4.81822e-08	2.00394e-07	5.41762e-08	IL6/IL1B/STAT3/JUN/MAPK3/HIF1A/CD4	7	Organismal Systems	Immune system
hsa05321	Inflammatory bowel disease (IBD)	65/7914	6.27428e-08	2.55154e-07	6.89804e-08	TNF/IL6/IL1B/STAT3/JUN/IL10	6	Human Diseases	Immune disease
hsa04919	Thyroid hormone signaling pathway	119/7914	1.00769e-07	4.00887e-07	1.08379e-07	AKT1/TP53/MYC/MAPK3/HIF1A/ESR1/CCND1	7	Organismal Systems	Endocrine system
hsa05216	Thyroid cancer	37/7914	1.26443e-07	4.92322e-07	1.33098e-07	TP53/MYC/MAPK3/CDH1/CCND1	5	Human Diseases	Cancer: specific types
hsa04915	Estrogen signaling pathway	138/7914	2.79335e-07	1.06496e-06	2.87911e-07	AKT1/EGFR/JUN/MMP9/MAPK3/ESR1/SP1	7	Organismal Systems	Endocrine system
hsa05418	Fluid shear stress and atherosclerosis	139/7914	2.93491e-07	1.0961e-06	2.96328e-07	AKT1/TNF/TP53/VEGFA/IL1B/JUN/MMP9	7	Human Diseases	Cardiovascular disease
hsa04012	ErbB signaling pathway	85/7914	3.17355e-07	1.16152e-06	3.14014e-07	AKT1/EGFR/JUN/MYC/EGF/MAPK3	6	Environmental Information Processing	Signal transduction
hsa04932	Non-alcoholic fatty liver disease (NAFLD)	149/7914	4.71642e-07	1.69236e-06	4.57527e-07	AKT1/TNF/IL6/IL1B/JUN/CASP3/CXCL8	7	Human Diseases	Endocrine and metabolic disease
hsa05144	Malaria	49/7914	5.37927e-07	1.8751e-06	5.0693e-07	TNF/IL6/IL1B/CXCL8/IL10	5	Human Diseases	Infectious disease: parasitic
hsa05323	Rheumatoid arthritis	93/7914	5.43062e-07	1.8751e-06	5.0693e-07	TNF/IL6/VEGFA/IL1B/JUN/CXCL8	6	Human Diseases	Immune disease
hsa04660	T cell receptor signaling pathway	104/7914	1.05415e-06	3.47825e-06	9.40338e-07	AKT1/TNF/JUN/MAPK3/CD4/IL10	6	Organismal Systems	Immune system
hsa05134	Legionellosis	56/7914	1.06016e-06	3.47825e-06	9.40338e-07	TNF/IL6/IL1B/CASP3/CXCL8	5	Human Diseases	Infectious disease: bacterial
hsa05225	Hepatocellular carcinoma	168/7914	1.06438e-06	3.47825e-06	9.40338e-07	AKT1/TP53/EGFR/MYC/MAPK3/PTEN/CCND1	7	Human Diseases	Cancer: specific types
hsa05164	Influenza A	170/7914	1.15288e-06	3.70134e-06	1.00065e-06	AKT1/TNF/IL6/IL1B/MAPK3/CASP3/CXCL8	7	Human Diseases	Infectious disease: viral
hsa05152	Tuberculosis	179/7914	1.63157e-06	5.06143e-06	1.36835e-06	AKT1/TNF/IL6/IL1B/MAPK3/CASP3/IL10	7	Human Diseases	Infectious disease: bacterial
hsa05145	Toxoplasmosis	112/7914	1.63183e-06	5.06143e-06	1.36835e-06	AKT1/TNF/STAT3/MAPK3/CASP3/IL10	6	Human Diseases	Infectious disease: parasitic
hsa05221	Acute myeloid leukemia	67/7914	2.6127e-06	7.96873e-06	2.15433e-06	AKT1/STAT3/MYC/MAPK3/CCND1	5	Human Diseases	Cancer: specific types
hsa05211	Renal cell carcinoma	69/7914	3.02626e-06	9.07878e-06	2.45443e-06	AKT1/VEGFA/JUN/MAPK3/HIF1A	5	Human Diseases	Cancer: specific types
hsa04917	Prolactin signaling pathway	70/7914	3.25147e-06	9.59709e-06	2.59455e-06	AKT1/STAT3/MAPK3/ESR1/CCND1	5	Organismal Systems	Endocrine system
hsa05130	Pathogenic Escherichia coli infection	201/7914	3.54202e-06	1.02887e-05	2.78154e-06	TNF/IL6/IL1B/JUN/MAPK3/CASP3/CXCL8	7	Human Diseases	Infectious disease: bacterial
hsa04926	Relaxin signaling pathway	129/7914	3.73138e-06	1.06694e-05	2.88446e-06	AKT1/VEGFA/EGFR/JUN/MMP9/MAPK3	6	Organismal Systems	Endocrine system
hsa04015	Rap1 signaling pathway	210/7914	4.73816e-06	1.33397e-05	3.60637e-06	AKT1/VEGFA/EGFR/EGF/MAPK3/FGF2/CDH1	7	Environmental Information Processing	Signal transduction
hsa05140	Leishmaniasis	76/7914	4.89445e-06	1.33684e-05	3.61412e-06	TNF/IL1B/JUN/MAPK3/IL10	5	Human Diseases	Infectious disease: parasitic
hsa05220	Chronic myeloid leukemia	76/7914	4.89445e-06	1.33684e-05	3.61412e-06	AKT1/TP53/MYC/MAPK3/CCND1	5	Human Diseases	Cancer: specific types
hsa04210	Apoptosis	136/7914	5.07291e-06	1.36521e-05	3.69081e-06	AKT1/TNF/TP53/JUN/MAPK3/CASP3	6	Cellular Processes	Cell growth and death
hsa05132	Salmonella infection	80/7914	6.30978e-06	1.67346e-05	4.52418e-06	IL6/IL1B/JUN/MAPK3/CXCL8	5	Human Diseases	Infectious disease: bacterial
hsa05143	African trypanosomiasis	37/7914	6.57193e-06	1.71809e-05	4.64482e-06	TNF/IL6/IL1B/IL10	4	Human Diseases	Infectious disease: parasitic
hsa04621	NOD-like receptor signaling pathway	181/7914	2.61423e-05	6.73808e-05	1.82163e-05	TNF/IL6/IL1B/JUN/MAPK3/CXCL8	6	Organismal Systems	Immune system
hsa04931	Insulin resistance	108/7914	2.74103e-05	6.96679e-05	1.88346e-05	AKT1/TNF/IL6/STAT3/PTEN	5	Human Diseases	Endocrine and metabolic disease
hsa05202	Transcriptional misregulation in cancer	186/7914	3.05025e-05	7.64652e-05	2.06722e-05	IL6/TP53/MYC/MMP9/CXCL8/SP1	6	Human Diseases	Cancer: overview
hsa04071	Sphingolipid signaling pathway	119/7914	4.37738e-05	0.000108252	2.92656e-05	AKT1/TNF/TP53/MAPK3/PTEN	5	Environmental Information Processing	Signal transduction
hsa05203	Viral carcinogenesis	201/7914	4.72155e-05	0.000115206	3.11457e-05	TP53/STAT3/JUN/MAPK3/CASP3/CCND1	6	Human Diseases	Cancer: overview
hsa04380	Osteoclast differentiation	128/7914	6.20936e-05	0.000149271	4.0355e-05	AKT1/TNF/IL1B/JUN/MAPK3	5	Organismal Systems	Development and regeneration
hsa04137	Mitophagy - animal	65/7914	6.31159e-05	0.000149271	4.0355e-05	TP53/JUN/HIF1A/SP1	4	Cellular Processes	Transport and catabolism
hsa05170	Human immunodeficiency virus 1 infection	212/7914	6.36235e-05	0.000149271	4.0355e-05	AKT1/TNF/JUN/MAPK3/CASP3/CD4	6	Human Diseases	Infectious disease: viral
hsa05120	Epithelial cell signaling in Helicobacter pylori infection	70/7914	8.44861e-05	0.000195708	5.29094e-05	EGFR/JUN/CASP3/CXCL8	4	Human Diseases	Infectious disease: bacterial
hsa04115	p53 signaling pathway	72/7914	9.43559e-05	0.000214993	5.81228e-05	TP53/CASP3/PTEN/CCND1	4	Cellular Processes	Cell growth and death
hsa04550	Signaling pathways regulating pluripotency of stem cells	140/7914	9.51606e-05	0.000214993	5.81228e-05	AKT1/STAT3/MYC/MAPK3/FGF2	5	Cellular Processes	Cellular community - eukaryotes
hsa01524	Platinum drug resistance	73/7914	9.95935e-05	0.000222264	6.00885e-05	AKT1/TP53/MAPK3/CASP3	4	Human Diseases	Drug resistance: antineoplastic
hsa04014	Ras signaling pathway	232/7914	0.000104996	0.000231498	6.25849e-05	AKT1/VEGFA/EGFR/EGF/MAPK3/FGF2	6	Environmental Information Processing	Signal transduction
hsa04072	Phospholipase D signaling pathway	148/7914	0.000123803	0.000269714	7.29167e-05	AKT1/EGFR/EGF/MAPK3/CXCL8	5	Environmental Information Processing	Signal transduction
hsa01523	Antifolate resistance	31/7914	0.000149384	0.000321614	8.69477e-05	TNF/IL6/IL1B	3	Human Diseases	Drug resistance: antineoplastic
hsa05020	Prion diseases	35/7914	0.000215542	0.000458653	0.000123996	IL6/IL1B/MAPK3	3	Human Diseases	Neurodegenerative disease
hsa04350	TGF-beta signaling pathway	94/7914	0.000265712	0.000558911	0.000151101	TNF/MYC/MAPK3/SP1	4	Environmental Information Processing	Signal transduction
hsa04640	Hematopoietic cell lineage	98/7914	0.000311829	0.000648462	0.00017531	TNF/IL6/IL1B/CD4	4	Organismal Systems	Immune system
hsa04061	Viral protein interaction with cytokine and cytokine receptor	100/7914	0.000336925	0.000692778	0.000187291	TNF/IL6/CXCL8/IL10	4	Environmental Information Processing	Signaling molecules and interaction
hsa05332	Graft-versus-host disease	41/7914	0.000346302	0.000704147	0.000190365	TNF/IL6/IL1B	3	Human Diseases	Immune disease
hsa04060	Cytokine-cytokine receptor interaction	294/7914	0.000381977	0.000768152	0.000207668	TNF/IL6/IL1B/CXCL8/CD4/IL10	6	Environmental Information Processing	Signaling molecules and interaction
hsa04722	Neurotrophin signaling pathway	119/7914	0.000652752	0.00129841	0.000351022	AKT1/TP53/JUN/MAPK3	4	Organismal Systems	Nervous system
hsa05014	Amyotrophic lateral sclerosis (ALS)	51/7914	0.000661321	0.00130131	0.000351806	TNF/TP53/CASP3	3	Human Diseases	Neurodegenerative disease
hsa04810	Regulation of actin cytoskeleton	213/7914	0.000670638	0.0013056	0.000352967	FN1/EGFR/EGF/MAPK3/FGF2	5	Cellular Processes	Cell motility
hsa04370	VEGF signaling pathway	59/7914	0.00101377	0.00195284	0.000527946	AKT1/VEGFA/MAPK3	3	Environmental Information Processing	Signal transduction
hsa04140	Autophagy - animal	137/7914	0.00110703	0.00208853	0.000564629	AKT1/MAPK3/HIF1A/PTEN	4	Cellular Processes	Transport and catabolism
hsa04371	Apelin signaling pathway	137/7914	0.00110703	0.00208853	0.000564629	AKT1/MAPK3/CDH1/CCND1	4	Environmental Information Processing	Signal transduction
hsa04664	Fc epsilon RI signaling pathway	68/7914	0.00153122	0.00285932	0.000773011	AKT1/TNF/MAPK3	3	Organismal Systems	Immune system
hsa04920	Adipocytokine signaling pathway	69/7914	0.00159719	0.00295238	0.000798171	AKT1/TNF/STAT3	3	Organismal Systems	Endocrine system
hsa04150	mTOR signaling pathway	153/7914	0.00166678	0.00302	0.000816451	AKT1/TNF/MAPK3/PTEN	4	Environmental Information Processing	Signal transduction
hsa04921	Oxytocin signaling pathway	153/7914	0.00166678	0.00302	0.000816451	EGFR/JUN/MAPK3/CCND1	4	Organismal Systems	Endocrine system
hsa04520	Adherens junction	71/7914	0.00173444	0.00310636	0.000839799	EGFR/MAPK3/CDH1	3	Cellular Processes	Cellular community - eukaryotes
hsa04934	Cushing syndrome	155/7914	0.00174839	0.00310636	0.000839799	EGFR/MAPK3/CCND1/SP1	4	Human Diseases	Endocrine and metabolic disease
hsa04310	Wnt signaling pathway	160/7914	0.00196456	0.00345688	0.00093456	TP53/JUN/MYC/CCND1	4	Environmental Information Processing	Signal transduction
hsa05010	Alzheimer disease	171/7914	0.00250441	0.00436482	0.00118002	TNF/IL1B/MAPK3/CASP3	4	Human Diseases	Neurodegenerative disease
hsa04662	B cell receptor signaling pathway	82/7914	0.00262122	0.00452532	0.00122341	AKT1/JUN/MAPK3	3	Organismal Systems	Immune system
hsa04540	Gap junction	88/7914	0.00320411	0.00547992	0.00148149	EGFR/EGF/MAPK3	3	Cellular Processes	Cellular community - eukaryotes
hsa04062	Chemokine signaling pathway	189/7914	0.00359608	0.00609336	0.00164733	AKT1/STAT3/MAPK3/CXCL8	4	Organismal Systems	Immune system
hsa04658	Th1 and Th2 cell differentiation	92/7914	0.00363363	0.0061005	0.00164926	JUN/MAPK3/CD4	3	Organismal Systems	Immune system
hsa04912	GnRH signaling pathway	93/7914	0.00374625	0.0062324	0.00168492	EGFR/JUN/MAPK3	3	Organismal Systems	Endocrine system
hsa04064	NF-kappa B signaling pathway	102/7914	0.00485681	0.00800717	0.00216472	TNF/IL1B/CXCL8	3	Environmental Information Processing	Signal transduction
hsa05310	Asthma	31/7914	0.00490409	0.00801293	0.00216628	TNF/IL10	2	Human Diseases	Immune disease
hsa05168	Herpes simplex virus 1 infection	491/7914	0.0053473	0.00865978	0.00234115	AKT1/TNF/IL6/TP53/IL1B/CASP3	6	Human Diseases	Infectious disease: viral
hsa04928	Parathyroid hormone synthesis, secretion and action	106/7914	0.00540784	0.008681	0.00234689	EGFR/MAPK3/SP1	3	Organismal Systems	Endocrine system
hsa05330	Allograft rejection	38/7914	0.00730609	0.0116262	0.00314312	TNF/IL10	2	Human Diseases	Immune disease
hsa04110	Cell cycle	124/7914	0.00834624	0.0131669	0.00355965	TP53/MYC/CCND1	3	Cellular Processes	Cell growth and death
hsa04940	Type I diabetes mellitus	43/7914	0.00928686	0.0145256	0.00392697	TNF/IL1B	2	Human Diseases	Endocrine and metabolic disease
hsa04650	Natural killer cell mediated cytotoxicity	131/7914	0.00969918	0.0150419	0.00406656	TNF/MAPK3/CASP3	3	Organismal Systems	Immune system
hsa04930	Type II diabetes mellitus	46/7914	0.0105778	0.0162666	0.00439766	TNF/MAPK3	2	Human Diseases	Endocrine and metabolic disease
hsa04672	Intestinal immune network for IgA production	49/7914	0.0119436	0.018214	0.00492411	IL6/IL10	2	Organismal Systems	Immune system
hsa04390	Hippo signaling pathway	154/7914	0.0150115	0.0227033	0.00613781	MYC/CDH1/CCND1	3	Environmental Information Processing	Signal transduction
hsa04217	Necroptosis	162/7914	0.0171787	0.0257681	0.00696634	TNF/IL1B/STAT3	3	Cellular Processes	Cell growth and death
hsa05416	Viral myocarditis	60/7914	0.0175679	0.0261375	0.00706623	CASP3/CCND1	2	Human Diseases	Cardiovascular disease
hsa04623	Cytosolic DNA-sensing pathway	63/7914	0.0192632	0.0284288	0.00768566	IL6/IL1B	2	Organismal Systems	Immune system
hsa04929	GnRH secretion New!	64/7914	0.0198432	0.0290504	0.00785372	AKT1/MAPK3	2	Organismal Systems	Endocrine system
hsa05131	Shigellosis	67/7914	0.0216268	0.0314103	0.00849172	MAPK3/CXCL8	2	Human Diseases	Infectious disease: bacterial
hsa04622	RIG-I-like receptor signaling pathway	70/7914	0.023475	0.0338261	0.00914483	TNF/CXCL8	2	Organismal Systems	Immune system
hsa05100	Bacterial invasion of epithelial cells	73/7914	0.0253863	0.0362945	0.00981214	FN1/CDH1	2	Human Diseases	Infectious disease: bacterial
hsa05016	Huntington disease	193/7914	0.02717	0.0385435	0.0104202	TP53/CASP3/SP1	3	Human Diseases	Neurodegenerative disease
hsa04612	Antigen processing and presentation	78/7914	0.0287084	0.0404126	0.0109255	TNF/CD4	2	Organismal Systems	Immune system
hsa04512	ECM-receptor interaction	88/7914	0.0358426	0.0500701	0.0135364	FN1/HSPG2	2	Environmental Information Processing	Signaling molecules and interaction
hsa04024	cAMP signaling pathway	216/7914	0.0362283	0.0502256	0.0135784	AKT1/JUN/MAPK3	3	Environmental Information Processing	Signal transduction
hsa04211	Longevity regulating pathway	89/7914	0.0365905	0.0503463	0.013611	AKT1/TP53	2	Organismal Systems	Aging
hsa05410	Hypertrophic cardiomyopathy (HCM)	90/7914	0.0373445	0.0510003	0.0137878	TNF/IL6	2	Human Diseases	Cardiovascular disease
hsa04666	Fc gamma R-mediated phagocytosis	93/7914	0.0396425	0.0537376	0.0145279	AKT1/MAPK3	2	Organismal Systems	Immune system
hsa04914	Progesterone-mediated oocyte maturation	98/7914	0.0435898	0.058654	0.015857	AKT1/MAPK3	2	Organismal Systems	Endocrine system

## Sheet: Table S6
Tag	T_cells	CD8_T_cells	Cytotoxic_lymphocytes	B_lineage	NK_cells	Monocytic_lineage	Myeloid_dendritic_cells	Neutrophils	Endothelial_cells	Fibroblasts
IVDD	8.00668	8.41716	7.78169	6.87245	6.56932	7.21678	4.44707	7.94569	3.22502	3.74953
IVDD	7.69841	8.56979	7.78824	6.56764	6.10252	7.02402	4.30209	7.82384	2.65528	3.56938
IVDD	7.83069	8.31585	8.1079	6.8498	5.93933	7.74847	4.747	8.29833	3.14477	3.64923
Normal	7.77787	8.40654	8.42883	7.28884	5.86492	7.09446	4.27434	8.16863	2.60904	3.04351
Normal	7.88551	8.06972	7.7812	7.14204	5.6882	7.9077	3.77611	8.02777	2.91481	3.3193
Normal	7.90743	7.05653	7.59163	6.42892	6.36601	7.86634	3.9467	8.45925	2.56471	3.58968
IVDD	7.85499	8.35791	7.36214	6.70956	6.26877	7.7484	4.05683	8.82633	3.21286	3.34899
IVDD	8.03936	7.7711	7.52468	7.08811	5.55219	7.70564	4.8734	8.30214	2.9166	3.47818
IVDD	7.57545	8.61462	7.91204	6.41459	6.01106	8.67654	4.19059	8.01486	2.9215	3.5987
IVDD	7.9478	8.74775	8.96065	6.99163	5.98485	7.67209	4.91279	7.94342	2.64726	3.44386
IVDD	6.96453	6.48455	7.58041	6.39417	6.27597	5.95966	2.86455	9.83054	3.25718	3.17517
IVDD	7.81398	8.27269	7.47548	6.71956	5.78991	7.61736	4.08109	8.38525	3.01168	3.51132
IVDD	8.18347	8.19885	7.60038	7.19327	5.67142	7.71396	4.52887	8.44884	2.83754	3.33151
IVDD	7.4018	7.25564	6.95706	6.56703	5.02922	7.78054	4.55587	8.42102	3.2773	3.15585
Normal	8.34039	8.90218	8.07685	8.34771	6.04511	7.43756	4.74985	7.10889	2.54366	3.37264
Normal	8.28651	8.52774	7.7746	7.802	6.10249	7.31618	4.18658	7.25581	2.64567	3.57854
Normal	7.72785	7.80096	9.04478	6.53814	7.4257	7.33269	4.15403	7.73187	2.80525	3.32149
Normal	8.10714	8.18819	7.6008	7.20462	5.61611	7.86049	4.46292	8.268	2.58612	3.33939
Normal	8.06687	8.1076	8.05919	6.51809	6.49802	6.96066	3.58306	8.36996	2.71897	3.57778
Normal	7.69028	8.37286	8.21432	6.11871	6.63834	7.35064	3.99588	8.14342	2.8817	3.74313
Normal	8.43333	8.92661	8.55828	7.07672	6.17019	7.40426	4.77295	7.44518	2.57659	3.46561
Normal	7.90634	8.01631	8.52239	6.55602	6.98293	7.60059	4.32185	8.08213	2.82069	3.70669
Normal	7.47344	7.52623	7.71194	6.22605	6.27002	6.48186	3.54717	8.05901	3.07633	3.3679
Normal	7.92934	8.51087	8.345	6.96493	6.0996	8.20644	4.04557	8.24168	2.84622	3.10927
Normal	8.01636	8.18617	8.60022	6.71684	6.42012	8.3519	4.21526	7.09432	2.58924	3.8757
Normal	8.2506	8.75061	7.63849	7.09126	6.71293	7.2096	3.98793	7.78682	2.62459	3.24816
Normal	7.23277	7.62196	7.4478	6.22256	6.58979	6.64083	3.67742	8.08893	3.105	3.2853
Normal	7.34595	7.75761	8.40002	6.7179	6.75734	7.07639	3.61236	7.76211	2.9196	3.47218
Normal	7.93249	7.90759	8.11061	6.83134	6.47585	7.59984	4.19749	8.13941	2.72964	3.36189
Normal	8.00373	8.46411	7.88923	6.79556	6.27431	7.34185	4.23714	7.72118	3.07155	3.39239
Normal	8.08023	8.03321	8.34019	6.95255	6.49683	7.53351	4.14494	8.3509	2.70188	3.65704
Normal	8.32409	7.93841	7.97468	7.55908	5.36865	8.02437	4.81532	7.22115	2.65133	3.39426
Normal	7.65614	7.79199	8.71314	6.56373	6.83525	6.82784	3.64015	8.57255	2.91799	3.16297
Normal	7.77007	8.08203	9.07909	6.48686	7.06534	7.66934	3.81811	7.6603	2.87462	3.28393
Normal	6.95484	6.52303	7.06948	6.04232	5.80204	6.64926	4.37677	8.48751	3.45923	3.01028
Normal	8.26542	9.27163	8.25039	7.61437	6.4432	7.68088	4.54354	8.05616	2.95862	3.74914
Normal	8.12655	8.65738	7.77026	8.16474	5.81942	7.89419	4.80775	8.06079	2.76453	3.6546
Normal	8.00087	9.04637	7.68653	7.86096	6.07596	7.40432	5.12117	8.21497	2.62326	3.34257
Normal	8.32063	8.59692	8.29333	7.51231	5.9904	7.73074	4.62165	8.19256	2.78312	3.68426
IVDD	8.15734	8.51673	8.35316	7.24148	6.14211	7.80413	4.10954	7.43319	2.69497	3.20156
IVDD	7.85355	8.12153	8.31739	6.85028	6.75597	7.50703	4.10099	8.20774	2.67585	3.43799
IVDD	8.03282	8.95639	8.6793	6.59256	6.18609	7.87364	4.06263	8.15889	2.535	3.04583
IVDD	7.71484	7.85695	7.15358	6.2823	5.41452	6.69265	3.80413	8.63377	3.15241	3.07937
IVDD	7.82135	8.29302	7.87844	6.43976	5.81671	7.4897	3.99886	7.88678	2.69933	3.36425
IVDD	7.74356	8.31923	7.02711	6.81476	5.75544	7.19278	3.96688	8.63352	2.95265	3.32994
IVDD	7.61144	7.24479	7.56752	7.01251	6.05977	7.32151	4.03181	8.24314	3.02874	3.2609
IVDD	7.43354	7.68884	7.37446	6.62787	5.4625	8.01311	3.84183	8.65027	2.91426	3.54085
IVDD	8.04718	8.63493	7.76583	6.73635	5.90615	7.95213	4.71689	8.33018	2.9028	3.42741
IVDD	7.49579	7.45013	8.18013	6.17839	5.91598	6.94044	4.17392	7.55035	2.97922	3.67452
IVDD	7.82539	7.9706	8.10598	6.97645	5.71929	7.93834	4.45462	7.99295	2.76149	3.54154
IVDD	7.76425	7.54896	7.70637	6.86777	5.73539	7.43229	4.38732	8.12976	2.7235	3.81044
IVDD	8.19641	7.66497	7.94623	7.05432	6.44947	7.38154	4.67399	8.73724	2.87335	3.63429
IVDD	8.63067	8.31752	7.91715	7.48864	6.47574	7.83451	5.25951	8.50738	2.67623	3.61453
IVDD	7.88519	8.58799	7.74444	6.58562	5.83923	7.67467	3.92923	8.97635	2.95777	3.43699
IVDD	8.17759	8.19899	7.41706	6.81962	5.38783	7.79126	4.90149	9.05788	2.72017	3.65914
IVDD	8.32514	8.69431	7.5675	7.15129	5.44185	7.77282	4.76484	8.42809	2.78205	3.47248

## Sheet: Table S7
样本名	Ct Target gene	Ct Target gene (mean value)	Ct Internal reference genes	Ct Internal reference genes(mean value)	Relative expression （2-ΔΔCT）	Relative expression (mean value)	SD
SP1 Control Group	23.55	23.52	14.9	14.8433	1.01866	1.00066	0.044067
	23.57		14.82		0.950439
	23.44		14.81		1.03288
SP1 Model Group	23.97	24.04	16.24	16.3333	1.92741	1.96182	0.133497
	23.98		16.38		2.10916
	24.17		16.38		1.8489
IL-6 Control Group	18.71	18.7633	15.69	15.7067	1.02574	1.00558	0.128155
	18.9		15.64		0.868541
	18.68		15.79		1.12246
IL-6 Model Group	18.71	18.76	16.48	16.4133	1.77358	1.64033	0.147964
	18.82		16.5		1.66632
	18.75		16.26		1.4811
Caspase 3 Control Group	22.9	22.82	14.94	15	0.907519	1.00368	0.105967
	22.8		15.14		1.11729
	22.76		14.92		0.986233
Caspase 3 Model Group	22.13	22.08	15.2	14.9933	1.85318	1.66753	0.161609
	22.08		14.93		1.59107
	22.03		14.85		1.55833
VEGF Control Group	22.51	22.6	14.94	15	1.02101	1.00011	0.0184218
	22.76		15.14		0.986233
	22.53		14.92		0.993092
VEGF Model Group	21.83	21.83	15.2	14.9933	1.95884	1.70796	0.234291
	21.79		14.93		1.67018
	21.87		14.85		1.49485
